# Supplementary material for: Construction of a high-density genetic map: genotyping by sequencing (GBS) to map purple seed coat color (Psc) in hulless barley
Source: Hereditas. 2018 Nov 17;155:37. doi: 10.1186/s41065-018-0072-6 (PMC6240233; doi:10.1186/s41065-018-0072-6)
Supplement: Supplementary file 3 — Gene annotations of 7H within the region encompassing 71.00–73.10 cM. (XLSX 15 kb) [file 41065_2018_72_MOESM3_ESM.xlsx]

## Sheet: seed_color1-lg7-71.00-73
#Trait	Lg	CHR	Transcript_ID	IPR2GO	InterPro	KEGG	Swissprot	TrEMBL
seed_color1	lg7	7	MLOC_6178.1	--	IPR007749; Protein of unknown function DUF677	--	UPF0496 protein At1g20180 OS=Arabidopsis thaliana GN=At1g20180 PE=2 SV=2	Predicted protein OS=Hordeum vulgare var. distichum PE=2 SV=1
seed_color1	lg7	7	MLOC_6178.2	--	IPR007749; Protein of unknown function DUF677	--	UPF0496 protein At1g20180 OS=Arabidopsis thaliana GN=At1g20180 PE=2 SV=2	Predicted protein OS=Hordeum vulgare var. distichum PE=2 SV=1
seed_color1	lg7	7	MLOC_9945.2	GO:0046872; metal ion binding; Molecular Function	IPR000571; Zinc finger, CCCH-type	zinc finger CCCH domain-containing protein 46-like; K14321 nucleoporin-like protein 2	Zinc finger CCCH domain-containing protein 46 OS=Oryza sativa subsp. japonica GN=Os06g0704300 PE=2 SV=1	Uncharacterized protein OS=Hordeum vulgare var. distichum PE=4 SV=1
seed_color1	lg7	7	MLOC_9945.1	--	--	zinc finger CCCH domain-containing protein 46-like; K14321 nucleoporin-like protein 2	Zinc finger CCCH domain-containing protein 46 OS=Oryza sativa subsp. japonica GN=Os06g0704300 PE=2 SV=1	Uncharacterized protein OS=Hordeum vulgare var. distichum PE=4 SV=1
seed_color1	lg7	7	MLOC_52640.1	--	--	--	--	Uncharacterized protein OS=Hordeum vulgare var. distichum PE=4 SV=1
seed_color1	lg7	7	MLOC_34608.1	--	--	uncharacterized LOC102718004; K09955 hypothetical protein	--	Uncharacterized protein OS=Hordeum vulgare var. distichum PE=4 SV=1
seed_color1	lg7	7	MLOC_34608.2	--	--	uncharacterized LOC102718004; K09955 hypothetical protein	--	Uncharacterized protein OS=Hordeum vulgare var. distichum PE=4 SV=1
seed_color1	lg7	7	MLOC_34607.6	--	IPR002885; Pentatricopeptide repeat	uncharacterized LOC100258406; K13648 alpha-1,4-galacturonosyltransferase [EC:2.4.1.43]	Putative pentatricopeptide repeat-containing protein At3g13770, mitochondrial OS=Arabidopsis thaliana GN=PCMP-H85 PE=3 SV=1	Uncharacterized protein OS=Hordeum vulgare var. distichum PE=4 SV=1
seed_color1	lg7	7	MLOC_34607.3	--	IPR002885; Pentatricopeptide repeat	uncharacterized LOC100258406; K13648 alpha-1,4-galacturonosyltransferase [EC:2.4.1.43]	Putative pentatricopeptide repeat-containing protein At3g13770, mitochondrial OS=Arabidopsis thaliana GN=PCMP-H85 PE=3 SV=1	Uncharacterized protein OS=Hordeum vulgare var. distichum PE=4 SV=1
seed_color1	lg7	7	MLOC_34607.11	--	IPR002885; Pentatricopeptide repeat	putative pentatricopeptide repeat-containing protein At1g74580-like; K17964 leucine-rich PPR motif-containing protein, mitochondrial	Putative pentatricopeptide repeat-containing protein At3g13770, mitochondrial OS=Arabidopsis thaliana GN=PCMP-H85 PE=3 SV=1	Uncharacterized protein OS=Hordeum vulgare var. distichum PE=4 SV=1
seed_color1	lg7	7	MLOC_34607.1	--	IPR002885; Pentatricopeptide repeat	uncharacterized LOC100258406; K13648 alpha-1,4-galacturonosyltransferase [EC:2.4.1.43]	Putative pentatricopeptide repeat-containing protein At3g13770, mitochondrial OS=Arabidopsis thaliana GN=PCMP-H85 PE=3 SV=1	Uncharacterized protein OS=Hordeum vulgare var. distichum PE=4 SV=1
seed_color1	lg7	7	MLOC_34607.2	--	IPR002885; Pentatricopeptide repeat	putative pentatricopeptide repeat-containing protein At1g74580-like; K17964 leucine-rich PPR motif-containing protein, mitochondrial	Putative pentatricopeptide repeat-containing protein At3g13770, mitochondrial OS=Arabidopsis thaliana GN=PCMP-H85 PE=3 SV=1	Uncharacterized protein OS=Hordeum vulgare var. distichum PE=4 SV=1
seed_color1	lg7	7	MLOC_34607.12	--	--	--	--	Uncharacterized protein OS=Hordeum vulgare var. distichum PE=4 SV=1
seed_color1	lg7	7	MLOC_34607.8	--	IPR002885; Pentatricopeptide repeat	putative pentatricopeptide repeat-containing protein At1g74580-like; K17964 leucine-rich PPR motif-containing protein, mitochondrial	Putative pentatricopeptide repeat-containing protein At3g13770, mitochondrial OS=Arabidopsis thaliana GN=PCMP-H85 PE=3 SV=1	Uncharacterized protein OS=Hordeum vulgare var. distichum PE=4 SV=1
seed_color1	lg7	7	MLOC_34607.9	--	IPR002885; Pentatricopeptide repeat	uncharacterized LOC100258406; K13648 alpha-1,4-galacturonosyltransferase [EC:2.4.1.43]	Putative pentatricopeptide repeat-containing protein At3g13770, mitochondrial OS=Arabidopsis thaliana GN=PCMP-H85 PE=3 SV=1	Uncharacterized protein OS=Hordeum vulgare var. distichum PE=4 SV=1
seed_color1	lg7	7	MLOC_34607.10	--	IPR002885; Pentatricopeptide repeat	uncharacterized LOC100258406; K13648 alpha-1,4-galacturonosyltransferase [EC:2.4.1.43]	Putative pentatricopeptide repeat-containing protein At3g13770, mitochondrial OS=Arabidopsis thaliana GN=PCMP-H85 PE=3 SV=1	Uncharacterized protein OS=Hordeum vulgare var. distichum PE=4 SV=1
seed_color1	lg7	7	MLOC_34607.4	--	IPR002885; Pentatricopeptide repeat	uncharacterized LOC100258406; K13648 alpha-1,4-galacturonosyltransferase [EC:2.4.1.43]	Putative pentatricopeptide repeat-containing protein At3g13770, mitochondrial OS=Arabidopsis thaliana GN=PCMP-H85 PE=3 SV=1	Uncharacterized protein OS=Hordeum vulgare var. distichum PE=4 SV=1
seed_color1	lg7	7	MLOC_34607.7	--	IPR002885; Pentatricopeptide repeat	uncharacterized LOC100258406; K13648 alpha-1,4-galacturonosyltransferase [EC:2.4.1.43]	Putative pentatricopeptide repeat-containing protein At3g13770, mitochondrial OS=Arabidopsis thaliana GN=PCMP-H85 PE=3 SV=1	Uncharacterized protein OS=Hordeum vulgare var. distichum PE=4 SV=1
seed_color1	lg7	7	MLOC_34607.5	--	IPR002885; Pentatricopeptide repeat	uncharacterized LOC100258406; K13648 alpha-1,4-galacturonosyltransferase [EC:2.4.1.43]	Putative pentatricopeptide repeat-containing protein At3g13770, mitochondrial OS=Arabidopsis thaliana GN=PCMP-H85 PE=3 SV=1	Uncharacterized protein OS=Hordeum vulgare var. distichum PE=4 SV=1
seed_color1	lg7	7	MLOC_65351.2	GO:0046872; metal ion binding; Molecular Function	IPR007087; Zinc finger, C2H2|IPR015880; Zinc finger, C2H2-like	Beta-galactosidase 17; K12309 beta-galactosidase [EC:3.2.1.23]	Zinc finger protein WIP2 OS=Arabidopsis thaliana GN=WIP2 PE=1 SV=1	Predicted protein OS=Hordeum vulgare var. distichum PE=2 SV=1
seed_color1	lg7	7	MLOC_65351.1	GO:0046872; metal ion binding; Molecular Function	IPR007087; Zinc finger, C2H2	Beta-galactosidase 17; K12309 beta-galactosidase [EC:3.2.1.23]	Zinc finger protein WIP2 OS=Arabidopsis thaliana GN=WIP2 PE=1 SV=1	Uncharacterized protein OS=Hordeum vulgare var. distichum PE=4 SV=1
seed_color1	lg7	7	MLOC_5642.4	GO:0005515; protein binding; Molecular Function	IPR000048; IQ motif, EF-hand binding site	--	Protein IQ-DOMAIN 1 OS=Arabidopsis thaliana GN=IQD1 PE=1 SV=1	Uncharacterized protein OS=Hordeum vulgare var. distichum PE=4 SV=1
seed_color1	lg7	7	MLOC_5642.3	GO:0005515; protein binding; Molecular Function	IPR000048; IQ motif, EF-hand binding site	--	Protein IQ-DOMAIN 1 OS=Arabidopsis thaliana GN=IQD1 PE=1 SV=1	Uncharacterized protein OS=Hordeum vulgare var. distichum PE=4 SV=1
seed_color1	lg7	7	MLOC_5642.2	GO:0005515; protein binding; Molecular Function	IPR000048; IQ motif, EF-hand binding site	--	Protein IQ-DOMAIN 1 OS=Arabidopsis thaliana GN=IQD1 PE=1 SV=1	Uncharacterized protein OS=Hordeum vulgare var. distichum PE=4 SV=1
seed_color1	lg7	7	MLOC_5642.1	GO:0005515; protein binding; Molecular Function	IPR000048; IQ motif, EF-hand binding site	--	Protein IQ-DOMAIN 1 OS=Arabidopsis thaliana GN=IQD1 PE=1 SV=1	Uncharacterized protein OS=Hordeum vulgare var. distichum PE=4 SV=1
seed_color1	lg7	7	MLOC_69262.2	GO:0010181; FMN binding; Molecular Function|GO:0016491; oxidoreductase activity; Molecular Function|GO:0055114; oxidation-reduction process; Biological Process	IPR001155; NADH:flavin oxidoreductase/NADH oxidase, N-terminal	Os08g0459600; K05894 12-oxophytodienoic acid reductase [EC:1.3.1.42]	12-oxophytodienoate reductase 7 OS=Oryza sativa subsp. japonica GN=OPR7 PE=2 SV=1	Uncharacterized protein OS=Hordeum vulgare var. distichum PE=4 SV=1
seed_color1	lg7	7	MLOC_69262.3	GO:0010181; FMN binding; Molecular Function|GO:0016491; oxidoreductase activity; Molecular Function|GO:0055114; oxidation-reduction process; Biological Process	IPR001155; NADH:flavin oxidoreductase/NADH oxidase, N-terminal	12-oxophytodienoate reductase 7-like; K05894 12-oxophytodienoic acid reductase [EC:1.3.1.42]	12-oxophytodienoate reductase 7 OS=Oryza sativa subsp. japonica GN=OPR7 PE=2 SV=1	Uncharacterized protein OS=Hordeum vulgare var. distichum PE=4 SV=1
seed_color1	lg7	7	MLOC_69262.1	GO:0010181; FMN binding; Molecular Function|GO:0016491; oxidoreductase activity; Molecular Function|GO:0055114; oxidation-reduction process; Biological Process	IPR001155; NADH:flavin oxidoreductase/NADH oxidase, N-terminal	12-oxophytodienoate reductase 7-like; K05894 12-oxophytodienoic acid reductase [EC:1.3.1.42]	12-oxophytodienoate reductase 7 OS=Oryza sativa subsp. japonica GN=OPR7 PE=2 SV=1	Predicted protein OS=Hordeum vulgare var. distichum PE=2 SV=1
seed_color1	lg7	7	MLOC_61675.1	GO:0048544; recognition of pollen; Biological Process	IPR000858; S-locus glycoprotein|IPR001480; Bulb-type lectin domain|IPR003014; PAN-1 domain	G-type lectin S-receptor-like serine/threonine-protein kinase RLK1-like; K00276 primary-amine oxidase [EC:1.4.3.21]	PAN domain-containing protein At5g03700 OS=Arabidopsis thaliana GN=At5g03700 PE=1 SV=1	Predicted protein OS=Hordeum vulgare var. distichum PE=2 SV=1
seed_color1	lg7	7	MLOC_52639.3	--	IPR006869; Domain of unknown function DUF547|IPR025757; Ternary complex factor MIP1, leucine-zipper	protein kinase, putative; K08857 NIMA (never in mitosis gene a)-related kinase [EC:2.7.11.1]	--	Predicted protein OS=Hordeum vulgare var. distichum PE=2 SV=1
seed_color1	lg7	7	MLOC_52639.1	--	IPR006869; Domain of unknown function DUF547	protein kinase, putative; K08857 NIMA (never in mitosis gene a)-related kinase [EC:2.7.11.1]	--	Uncharacterized protein OS=Hordeum vulgare var. distichum PE=4 SV=1
seed_color1	lg7	7	MLOC_52639.2	--	IPR006869; Domain of unknown function DUF547|IPR025757; Ternary complex factor MIP1, leucine-zipper	protein kinase, putative; K08857 NIMA (never in mitosis gene a)-related kinase [EC:2.7.11.1]	--	Predicted protein OS=Hordeum vulgare var. distichum PE=2 SV=1
seed_color1	lg7	7	MLOC_52639.4	--	IPR006869; Domain of unknown function DUF547	protein kinase, putative; K08857 NIMA (never in mitosis gene a)-related kinase [EC:2.7.11.1]	--	Uncharacterized protein OS=Hordeum vulgare var. distichum PE=4 SV=1
seed_color1	lg7	7	MLOC_52639.5	--	--	--	--	Uncharacterized protein OS=Hordeum vulgare var. distichum PE=4 SV=1
seed_color1	lg7	7	MLOC_64412.1	GO:0005506; iron ion binding; Molecular Function|GO:0009055; electron carrier activity; Molecular Function|GO:0016705; oxidoreductase activity, acting on paired donors, with incorporation or reduction of molecular oxygen; Molecular Function|GO:0020037; heme binding; Molecular Function|GO:0055114; oxidation-reduction process; Biological Process	IPR001128; Cytochrome P450|IPR002401; Cytochrome P450, E-class, group I	CYP93A1; cytochrome P450 93A1-like; K13261 3,9-dihydroxypterocarpan 6a-monooxygenase [EC:1.14.13.28]	3,9-dihydroxypterocarpan 6A-monooxygenase OS=Glycine max GN=CYP93A1 PE=1 SV=1	Uncharacterized protein OS=Hordeum vulgare var. distichum PE=3 SV=1
seed_color1	lg7	7	MLOC_31474.4	GO:0004672; protein kinase activity; Molecular Function|GO:0005524; ATP binding; Molecular Function|GO:0006468; protein phosphorylation; Biological Process	IPR000719; Protein kinase domain|IPR002290; Serine/threonine- / dual specificity protein kinase, catalytic domain	MPK17; mitogen-activated protein kinase 12-like; K04371 mitogen-activated protein kinase 1/3 [EC:2.7.11.24]	Mitogen-activated protein kinase 14 OS=Oryza sativa subsp. japonica GN=MPK14 PE=2 SV=1	Uncharacterized protein OS=Hordeum vulgare var. distichum PE=4 SV=1
seed_color1	lg7	7	MLOC_31474.2	GO:0004672; protein kinase activity; Molecular Function|GO:0005524; ATP binding; Molecular Function|GO:0006468; protein phosphorylation; Biological Process	IPR000719; Protein kinase domain|IPR002290; Serine/threonine- / dual specificity protein kinase, catalytic domain	MPK17; mitogen-activated protein kinase 12-like; K04371 mitogen-activated protein kinase 1/3 [EC:2.7.11.24]	Mitogen-activated protein kinase 12 OS=Oryza sativa subsp. japonica GN=MPK12 PE=1 SV=2	Mitogen-activated protein kinase OS=Hordeum vulgare var. distichum PE=2 SV=1
seed_color1	lg7	7	MLOC_31474.3	GO:0004672; protein kinase activity; Molecular Function|GO:0004713; protein tyrosine kinase activity; Molecular Function|GO:0005524; ATP binding; Molecular Function|GO:0006468; protein phosphorylation; Biological Process	IPR000719; Protein kinase domain|IPR002290; Serine/threonine- / dual specificity protein kinase, catalytic domain|IPR020635; Tyrosine-protein kinase, catalytic domain	MPK17; mitogen-activated protein kinase 12-like; K04371 mitogen-activated protein kinase 1/3 [EC:2.7.11.24]	Mitogen-activated protein kinase 12 OS=Oryza sativa subsp. japonica GN=MPK12 PE=1 SV=2	Mitogen-activated protein kinase OS=Hordeum vulgare var. distichum PE=4 SV=1
seed_color1	lg7	7	MLOC_31474.1	GO:0004672; protein kinase activity; Molecular Function|GO:0004713; protein tyrosine kinase activity; Molecular Function|GO:0005524; ATP binding; Molecular Function|GO:0006468; protein phosphorylation; Biological Process	IPR000719; Protein kinase domain|IPR002290; Serine/threonine- / dual specificity protein kinase, catalytic domain|IPR020635; Tyrosine-protein kinase, catalytic domain	MPK17; mitogen-activated protein kinase 12-like; K04371 mitogen-activated protein kinase 1/3 [EC:2.7.11.24]	Mitogen-activated protein kinase 12 OS=Oryza sativa subsp. japonica GN=MPK12 PE=1 SV=2	Mitogen-activated protein kinase OS=Hordeum vulgare var. distichum PE=4 SV=1
seed_color1	lg7	7	MLOC_6176.2	GO:0006855; drug transmembrane transport; Biological Process|GO:0015238; drug transmembrane transporter activity; Molecular Function|GO:0015297; antiporter activity; Molecular Function|GO:0016020; membrane; Cellular Component|GO:0055085; transmembrane transport; Biological Process	IPR002528; Multi antimicrobial extrusion protein	MATE efflux family protein 7-like; K03327 multidrug resistance protein, MATE family	Protein DETOXIFICATION 17 OS=Arabidopsis thaliana GN=DTX17 PE=2 SV=1	Uncharacterized protein OS=Hordeum vulgare var. distichum PE=4 SV=1
seed_color1	lg7	7	MLOC_6176.9	GO:0006855; drug transmembrane transport; Biological Process|GO:0015238; drug transmembrane transporter activity; Molecular Function|GO:0015297; antiporter activity; Molecular Function|GO:0016020; membrane; Cellular Component|GO:0055085; transmembrane transport; Biological Process	IPR002528; Multi antimicrobial extrusion protein	MATE efflux family protein 7-like; K03327 multidrug resistance protein, MATE family	Protein DETOXIFICATION 17 OS=Arabidopsis thaliana GN=DTX17 PE=2 SV=1	Uncharacterized protein OS=Hordeum vulgare var. distichum PE=4 SV=1
seed_color1	lg7	7	MLOC_6176.5	GO:0006855; drug transmembrane transport; Biological Process|GO:0015238; drug transmembrane transporter activity; Molecular Function|GO:0015297; antiporter activity; Molecular Function|GO:0016020; membrane; Cellular Component|GO:0055085; transmembrane transport; Biological Process	IPR002528; Multi antimicrobial extrusion protein	MATE efflux family protein 7-like; K03327 multidrug resistance protein, MATE family	Protein DETOXIFICATION 16 OS=Arabidopsis thaliana GN=DTX16 PE=2 SV=1	Uncharacterized protein OS=Hordeum vulgare var. distichum PE=4 SV=1
seed_color1	lg7	7	MLOC_6176.10	GO:0006855; drug transmembrane transport; Biological Process|GO:0015238; drug transmembrane transporter activity; Molecular Function|GO:0015297; antiporter activity; Molecular Function|GO:0016020; membrane; Cellular Component|GO:0055085; transmembrane transport; Biological Process	IPR002528; Multi antimicrobial extrusion protein	MATE efflux family protein 7-like; K03327 multidrug resistance protein, MATE family	Protein DETOXIFICATION 16 OS=Arabidopsis thaliana GN=DTX16 PE=2 SV=1	Uncharacterized protein OS=Hordeum vulgare var. distichum PE=4 SV=1
seed_color1	lg7	7	MLOC_6176.11	--	--	--	--	Uncharacterized protein OS=Hordeum vulgare var. distichum PE=4 SV=1
seed_color1	lg7	7	MLOC_6176.1	GO:0006855; drug transmembrane transport; Biological Process|GO:0015238; drug transmembrane transporter activity; Molecular Function|GO:0015297; antiporter activity; Molecular Function|GO:0016020; membrane; Cellular Component|GO:0055085; transmembrane transport; Biological Process	IPR002528; Multi antimicrobial extrusion protein	MATE efflux family protein 7-like; K03327 multidrug resistance protein, MATE family	Protein DETOXIFICATION 16 OS=Arabidopsis thaliana GN=DTX16 PE=2 SV=1	Uncharacterized protein OS=Hordeum vulgare var. distichum PE=4 SV=1
seed_color1	lg7	7	MLOC_6176.4	GO:0006855; drug transmembrane transport; Biological Process|GO:0015238; drug transmembrane transporter activity; Molecular Function|GO:0015297; antiporter activity; Molecular Function|GO:0016020; membrane; Cellular Component|GO:0055085; transmembrane transport; Biological Process	IPR002528; Multi antimicrobial extrusion protein	MATE efflux family protein 7-like; K03327 multidrug resistance protein, MATE family	Protein DETOXIFICATION 16 OS=Arabidopsis thaliana GN=DTX16 PE=2 SV=1	Uncharacterized protein OS=Hordeum vulgare var. distichum PE=4 SV=1
seed_color1	lg7	7	MLOC_6176.3	GO:0006855; drug transmembrane transport; Biological Process|GO:0015238; drug transmembrane transporter activity; Molecular Function|GO:0015297; antiporter activity; Molecular Function|GO:0016020; membrane; Cellular Component|GO:0055085; transmembrane transport; Biological Process	IPR002528; Multi antimicrobial extrusion protein	MATE efflux family protein 7-like; K03327 multidrug resistance protein, MATE family	Protein DETOXIFICATION 16 OS=Arabidopsis thaliana GN=DTX16 PE=2 SV=1	Uncharacterized protein OS=Hordeum vulgare var. distichum PE=4 SV=1
seed_color1	lg7	7	MLOC_6176.7	GO:0006855; drug transmembrane transport; Biological Process|GO:0015238; drug transmembrane transporter activity; Molecular Function|GO:0015297; antiporter activity; Molecular Function|GO:0016020; membrane; Cellular Component|GO:0055085; transmembrane transport; Biological Process	IPR002528; Multi antimicrobial extrusion protein	MATE efflux family protein 7-like; K03327 multidrug resistance protein, MATE family	Protein DETOXIFICATION 16 OS=Arabidopsis thaliana GN=DTX16 PE=2 SV=1	Uncharacterized protein OS=Hordeum vulgare var. distichum PE=4 SV=1
seed_color1	lg7	7	MLOC_6176.8	GO:0006855; drug transmembrane transport; Biological Process|GO:0015238; drug transmembrane transporter activity; Molecular Function|GO:0015297; antiporter activity; Molecular Function|GO:0016020; membrane; Cellular Component|GO:0055085; transmembrane transport; Biological Process	IPR002528; Multi antimicrobial extrusion protein	MATE efflux family protein 7-like; K03327 multidrug resistance protein, MATE family	Protein DETOXIFICATION 16 OS=Arabidopsis thaliana GN=DTX16 PE=2 SV=1	Uncharacterized protein OS=Hordeum vulgare var. distichum PE=4 SV=1
seed_color1	lg7	7	MLOC_6176.6	GO:0006855; drug transmembrane transport; Biological Process|GO:0015238; drug transmembrane transporter activity; Molecular Function|GO:0015297; antiporter activity; Molecular Function|GO:0016020; membrane; Cellular Component|GO:0055085; transmembrane transport; Biological Process	IPR002528; Multi antimicrobial extrusion protein	MATE efflux family protein 7-like; K03327 multidrug resistance protein, MATE family	Protein DETOXIFICATION 16 OS=Arabidopsis thaliana GN=DTX16 PE=2 SV=1	Uncharacterized protein OS=Hordeum vulgare var. distichum PE=4 SV=1
seed_color1	lg7	7	MLOC_60375.1	GO:0003755; peptidyl-prolyl cis-trans isomerase activity; Molecular Function|GO:0006457; protein folding; Biological Process	IPR002130; Cyclophilin-like peptidyl-prolyl cis-trans isomerase domain	peptidyl-prolyl cis-trans isomerase CYP20-1-like; K01802 peptidylprolyl isomerase [EC:5.2.1.8]	Peptidyl-prolyl cis-trans isomerase CYP19-4 OS=Arabidopsis thaliana GN=CYP19-4 PE=1 SV=2	Peptidyl-prolyl cis-trans isomerase OS=Triticum aestivum PE=3 SV=1
seed_color1	lg7	7	MLOC_56007.1	GO:0004190; aspartic-type endopeptidase activity; Molecular Function|GO:0006508; proteolysis; Biological Process	IPR001461; Peptidase A1	hypothetical protein; K01381 saccharopepsin [EC:3.4.23.25]	Protein ASPARTIC PROTEASE IN GUARD CELL 1 OS=Arabidopsis thaliana GN=ASPG1 PE=1 SV=1	Uncharacterized protein OS=Hordeum vulgare var. distichum PE=3 SV=1
seed_color1	lg7	7	MLOC_6177.1	GO:0005506; iron ion binding; Molecular Function|GO:0009055; electron carrier activity; Molecular Function|GO:0016705; oxidoreductase activity, acting on paired donors, with incorporation or reduction of molecular oxygen; Molecular Function|GO:0020037; heme binding; Molecular Function|GO:0055114; oxidation-reduction process; Biological Process	IPR001128; Cytochrome P450|IPR002401; Cytochrome P450, E-class, group I	flavonoid 3'-monooxygenase-like; K05280 flavonoid 3'-monooxygenase [EC:1.14.13.21]	Flavonoid 3'-monooxygenase OS=Arabidopsis thaliana GN=CYP75B1 PE=1 SV=1	Predicted protein OS=Hordeum vulgare var. distichum PE=2 SV=1
seed_color1	lg7	7	MLOC_5643.2	GO:0000226; microtubule cytoskeleton organization; Biological Process|GO:0000910; cytokinesis; Biological Process|GO:0008017; microtubule binding; Molecular Function	IPR007145; Microtubule-associated protein, MAP65/Ase1/PRC1	65-kDa microtubule-associated protein 1-like; K16732 protein regulator of cytokinesis 1	65-kDa microtubule-associated protein 1 OS=Arabidopsis thaliana GN=MAP65-1 PE=1 SV=1	Uncharacterized protein OS=Hordeum vulgare var. distichum PE=4 SV=1
seed_color1	lg7	7	MLOC_5643.1	GO:0000226; microtubule cytoskeleton organization; Biological Process|GO:0000910; cytokinesis; Biological Process|GO:0008017; microtubule binding; Molecular Function	IPR007145; Microtubule-associated protein, MAP65/Ase1/PRC1	65-kDa microtubule-associated protein 1-like; K16732 protein regulator of cytokinesis 1	65-kDa microtubule-associated protein 1 OS=Arabidopsis thaliana GN=MAP65-1 PE=1 SV=1	Uncharacterized protein OS=Hordeum vulgare var. distichum PE=4 SV=1
seed_color1	lg7	7	MLOC_60374.2	--	IPR015880; Zinc finger, C2H2-like|IPR026939; Zinc finger protein 706	--	--	Predicted protein OS=Hordeum vulgare var. distichum PE=2 SV=1
seed_color1	lg7	7	MLOC_60374.1	--	IPR015880; Zinc finger, C2H2-like|IPR026939; Zinc finger protein 706	--	--	Predicted protein OS=Hordeum vulgare var. distichum PE=2 SV=1
