# Supplementary material for: Construction of a high-density genetic map: genotyping by sequencing (GBS) to map purple seed coat color (Psc) in hulless barley
Source: Hereditas. 2018 Nov 17;155:37. doi: 10.1186/s41065-018-0072-6 (PMC6240233; doi:10.1186/s41065-018-0072-6)
Supplement: Supplementary file 5 — Gene annotations of 7H within the region encompassing of 84.50–86.00 cM. (XLSX 30 kb) [file 41065_2018_72_MOESM5_ESM.xlsx]

## Sheet: seed_color1-lg7-84.50-86
#Trait	Lg	CHR	Transcript_ID	IPR2GO	InterPro	KEGG	Swissprot	TrEMBL
seed_color1	lg7	7	MLOC_71193.1	--	IPR007592; Protein of unknown function DUF573	--	--	Uncharacterized protein OS=Hordeum vulgare var. distichum PE=4 SV=1
seed_color1	lg7	7	MLOC_25651.2	GO:0004672; protein kinase activity; Molecular Function|GO:0004713; protein tyrosine kinase activity; Molecular Function|GO:0005524; ATP binding; Molecular Function|GO:0006468; protein phosphorylation; Biological Process	IPR000719; Protein kinase domain|IPR002290; Serine/threonine- / dual specificity protein kinase, catalytic domain|IPR020635; Tyrosine-protein kinase, catalytic domain	SORBIDRAFT_02g023250, Sb02g023250; hypothetical protein; K01176 alpha-amylase [EC:3.2.1.1]	L-type lectin-domain containing receptor kinase IX.1 OS=Arabidopsis thaliana GN=LECRK91 PE=2 SV=1	Uncharacterized protein OS=Hordeum vulgare var. distichum PE=4 SV=1
seed_color1	lg7	7	MLOC_25651.1	GO:0004672; protein kinase activity; Molecular Function|GO:0004713; protein tyrosine kinase activity; Molecular Function|GO:0005524; ATP binding; Molecular Function|GO:0006468; protein phosphorylation; Biological Process|GO:0030246; carbohydrate binding; Molecular Function	IPR000719; Protein kinase domain|IPR001220; Legume lectin domain|IPR002290; Serine/threonine- / dual specificity protein kinase, catalytic domain|IPR020635; Tyrosine-protein kinase, catalytic domain	SORBIDRAFT_02g023250, Sb02g023250; hypothetical protein; K01176 alpha-amylase [EC:3.2.1.1]	L-type lectin-domain containing receptor kinase IX.1 OS=Arabidopsis thaliana GN=LECRK91 PE=2 SV=1	Uncharacterized protein OS=Hordeum vulgare var. distichum PE=3 SV=1
seed_color1	lg7	7	MLOC_30072.1	GO:0005515; protein binding; Molecular Function|GO:0008270; zinc ion binding; Molecular Function	IPR001841; Zinc finger, RING-type	E3 ubiquitin-protein ligase RING1-like; K11982 E3 ubiquitin-protein ligase RNF115/126 [EC:6.3.2.19]	E3 ubiquitin-protein ligase RING1 OS=Gossypium hirsutum GN=RING1 PE=1 SV=1	Uncharacterized protein OS=Hordeum vulgare var. distichum PE=4 SV=1
seed_color1	lg7	7	MLOC_48531.1	--	IPR001283; Allergen V5/Tpx-1-related|IPR002413; Ves allergen|IPR014044; CAP domain	Os01g0382000; K13449 pathogenesis-related protein 1	Pathogenesis-related protein 1 OS=Hordeum vulgare PE=2 SV=1	Uncharacterized protein OS=Hordeum vulgare var. distichum PE=4 SV=1
seed_color1	lg7	7	MLOC_4552.1	GO:0006810; transport; Biological Process|GO:0016021; integral to membrane; Cellular Component	IPR009038; GOLD	emp24/gp25L/p24 family of membrane trafficking proteins (ISS); K03857 phosphatidylinositol glycan, class A [EC:2.4.1.198]	Transmembrane emp24 domain-containing protein p24delta3 OS=Arabidopsis thaliana GN=At1g09580 PE=1 SV=1	Predicted protein OS=Hordeum vulgare var. distichum PE=2 SV=1
seed_color1	lg7	7	MLOC_8139.1	--	--	--	--	Uncharacterized protein OS=Hordeum vulgare var. distichum PE=4 SV=1
seed_color1	lg7	7	MLOC_55820.4	GO:0004857; enzyme inhibitor activity; Molecular Function|GO:0005618; cell wall; Cellular Component|GO:0030599; pectinesterase activity; Molecular Function|GO:0042545; cell wall modification; Biological Process	IPR000070; Pectinesterase, catalytic|IPR006501; Pectinesterase inhibitor domain	probable pectinesterase/pectinesterase inhibitor 12-like; K01051 pectinesterase [EC:3.1.1.11]	Probable pectinesterase/pectinesterase inhibitor 12 OS=Arabidopsis thaliana GN=PME12 PE=2 SV=1	Uncharacterized protein OS=Hordeum vulgare var. distichum PE=3 SV=1
seed_color1	lg7	7	MLOC_55820.1	--	--	--	--	Uncharacterized protein OS=Hordeum vulgare var. distichum PE=4 SV=1
seed_color1	lg7	7	MLOC_55820.2	GO:0004857; enzyme inhibitor activity; Molecular Function|GO:0005618; cell wall; Cellular Component|GO:0030599; pectinesterase activity; Molecular Function|GO:0042545; cell wall modification; Biological Process	IPR000070; Pectinesterase, catalytic|IPR006501; Pectinesterase inhibitor domain	probable pectinesterase/pectinesterase inhibitor 12-like; K01051 pectinesterase [EC:3.1.1.11]	Probable pectinesterase/pectinesterase inhibitor 12 OS=Arabidopsis thaliana GN=PME12 PE=2 SV=1	Uncharacterized protein OS=Hordeum vulgare var. distichum PE=3 SV=1
seed_color1	lg7	7	MLOC_55820.3	GO:0004857; enzyme inhibitor activity; Molecular Function|GO:0005618; cell wall; Cellular Component|GO:0030599; pectinesterase activity; Molecular Function|GO:0042545; cell wall modification; Biological Process	IPR000070; Pectinesterase, catalytic|IPR006501; Pectinesterase inhibitor domain	probable pectinesterase/pectinesterase inhibitor 12-like; K01051 pectinesterase [EC:3.1.1.11]	Probable pectinesterase/pectinesterase inhibitor 12 OS=Arabidopsis thaliana GN=PME12 PE=2 SV=1	Uncharacterized protein OS=Hordeum vulgare var. distichum PE=3 SV=1
seed_color1	lg7	7	MLOC_61145.2	GO:0004594; pantothenate kinase activity; Molecular Function|GO:0005524; ATP binding; Molecular Function|GO:0015937; coenzyme A biosynthetic process; Biological Process	IPR004567; Type II pantothenate kinase	pantothenate kinase 2-like; K09680 type II pantothenate kinase [EC:2.7.1.33]	Pantothenate kinase 1 OS=Oryza sativa subsp. japonica GN=Os06g0207000 PE=2 SV=1	Uncharacterized protein OS=Hordeum vulgare var. distichum PE=4 SV=1
seed_color1	lg7	7	MLOC_61145.1	GO:0004594; pantothenate kinase activity; Molecular Function|GO:0005524; ATP binding; Molecular Function|GO:0015937; coenzyme A biosynthetic process; Biological Process	IPR004567; Type II pantothenate kinase	pantothenate kinase 2-like; K09680 type II pantothenate kinase [EC:2.7.1.33]	Pantothenate kinase 1 OS=Oryza sativa subsp. japonica GN=Os06g0207000 PE=2 SV=1	Uncharacterized protein OS=Hordeum vulgare var. distichum PE=4 SV=1
seed_color1	lg7	7	MLOC_61145.4	GO:0004594; pantothenate kinase activity; Molecular Function|GO:0005524; ATP binding; Molecular Function|GO:0015937; coenzyme A biosynthetic process; Biological Process	IPR004567; Type II pantothenate kinase	pantothenate kinase 2-like; K09680 type II pantothenate kinase [EC:2.7.1.33]	Pantothenate kinase 1 OS=Oryza sativa subsp. japonica GN=Os06g0207000 PE=2 SV=1	Uncharacterized protein OS=Hordeum vulgare var. distichum PE=4 SV=1
seed_color1	lg7	7	MLOC_61145.5	GO:0004594; pantothenate kinase activity; Molecular Function|GO:0005524; ATP binding; Molecular Function|GO:0015937; coenzyme A biosynthetic process; Biological Process	IPR004567; Type II pantothenate kinase	POPTRDRAFT_824671; hypothetical protein; K09680 type II pantothenate kinase [EC:2.7.1.33]	Pantothenate kinase 1 OS=Oryza sativa subsp. japonica GN=Os06g0207000 PE=2 SV=1	Uncharacterized protein OS=Hordeum vulgare var. distichum PE=4 SV=1
seed_color1	lg7	7	MLOC_61145.3	GO:0004594; pantothenate kinase activity; Molecular Function|GO:0005524; ATP binding; Molecular Function|GO:0015937; coenzyme A biosynthetic process; Biological Process	IPR004567; Type II pantothenate kinase	POPTRDRAFT_824671; hypothetical protein; K09680 type II pantothenate kinase [EC:2.7.1.33]	Pantothenate kinase 1 OS=Oryza sativa subsp. japonica GN=Os06g0207000 PE=2 SV=1	Uncharacterized protein OS=Hordeum vulgare var. distichum PE=4 SV=1
seed_color1	lg7	7	MLOC_13440.3	GO:0016020; membrane; Cellular Component	IPR016093; MIR motif	protein O-mannosyl-transferase 2-like; K00728 dolichyl-phosphate-mannose-protein mannosyltransferase [EC:2.4.1.109]	Stromal cell-derived factor 2-like protein OS=Arabidopsis thaliana GN=SDF2 PE=1 SV=1	Uncharacterized protein OS=Hordeum vulgare var. distichum PE=4 SV=1
seed_color1	lg7	7	MLOC_13440.1	GO:0016020; membrane; Cellular Component	IPR016093; MIR motif|IPR027005; Glycosyltransferase 39 like	TBLA0B05710; hypothetical protein; K00728 dolichyl-phosphate-mannose-protein mannosyltransferase [EC:2.4.1.109]	Stromal cell-derived factor 2-like protein OS=Arabidopsis thaliana GN=SDF2 PE=1 SV=1	Predicted protein OS=Hordeum vulgare var. distichum PE=2 SV=1
seed_color1	lg7	7	MLOC_13440.2	GO:0016020; membrane; Cellular Component	IPR016093; MIR motif|IPR027005; Glycosyltransferase 39 like	hypothetical protein; K00728 dolichyl-phosphate-mannose-protein mannosyltransferase [EC:2.4.1.109]	Stromal cell-derived factor 2-like protein OS=Arabidopsis thaliana GN=SDF2 PE=1 SV=1	Predicted protein OS=Hordeum vulgare var. distichum PE=2 SV=1
seed_color1	lg7	7	MLOC_70931.1	GO:0003700; sequence-specific DNA binding transcription factor activity; Molecular Function|GO:0006355; regulation of transcription, DNA-dependent; Biological Process	IPR001471; AP2/ERF domain	hypothetical protein; K09286 EREBP-like factor	Ethylene-responsive transcription factor ERF012 OS=Arabidopsis thaliana GN=ERF012 PE=2 SV=1	Predicted protein OS=Hordeum vulgare var. distichum PE=2 SV=1
seed_color1	lg7	7	MLOC_9747.1	GO:0003723; RNA binding; Molecular Function|GO:0003964; RNA-directed DNA polymerase activity; Molecular Function|GO:0006278; RNA-dependent DNA replication; Biological Process	IPR000477; Reverse transcriptase	uncharacterized LOC100558617; K11584 serine/threonine-protein phosphatase 2A regulatory subunit B'	LINE-1 retrotransposable element ORF2 protein OS=Homo sapiens PE=1 SV=1	Uncharacterized protein OS=Hordeum vulgare var. distichum PE=4 SV=1
seed_color1	lg7	7	MLOC_78755.1	GO:0006952; defense response; Biological Process|GO:0009607; response to biotic stimulus; Biological Process	IPR000916; Bet v I domain|IPR024949; Bet v I type allergen	--	Pathogenesis-related protein 1 OS=Asparagus officinalis GN=PR1 PE=2 SV=1	Uncharacterized protein OS=Hordeum vulgare var. distichum PE=3 SV=1
seed_color1	lg7	7	EPlHVUG00000000163	NONE
seed_color1	lg7	7	MLOC_72278.1	GO:0004867; serine-type endopeptidase inhibitor activity; Molecular Function	IPR006106; Cereal seed allergen/grain softness/trypsin and alpha-amylase inhibitor|IPR016140; Bifunctional inhibitor/plant lipid transfer protein/seed storage helical domain	--	Alpha-amylase/trypsin inhibitor CMa OS=Hordeum vulgare GN=IAT1 PE=1 SV=2	Uncharacterized protein OS=Hordeum vulgare var. distichum PE=4 SV=1
seed_color1	lg7	7	MLOC_4551.1	--	--	--	--	Uncharacterized protein OS=Hordeum vulgare var. distichum PE=4 SV=1
seed_color1	lg7	7	MLOC_10967.1	GO:0003676; nucleic acid binding; Molecular Function|GO:0004386; helicase activity; Molecular Function|GO:0005524; ATP binding; Molecular Function|GO:0008026; ATP-dependent helicase activity; Molecular Function	IPR001650; Helicase, C-terminal|IPR011545; DNA/RNA helicase, DEAD/DEAH box type, N-terminal|IPR014001; Helicase, superfamily 1/2, ATP-binding domain	ATP-dependent RNA helicase DHX8; K12818 ATP-dependent RNA helicase DHX8/PRP22 [EC:3.6.4.13]	Pre-mRNA-splicing factor ATP-dependent RNA helicase DEAH10 OS=Arabidopsis thaliana GN=RID1 PE=1 SV=1	Uncharacterized protein OS=Hordeum vulgare var. distichum PE=4 SV=1
seed_color1	lg7	7	MLOC_10967.2	GO:0003676; nucleic acid binding; Molecular Function|GO:0004386; helicase activity; Molecular Function|GO:0005524; ATP binding; Molecular Function|GO:0008026; ATP-dependent helicase activity; Molecular Function	IPR001650; Helicase, C-terminal|IPR007502; Helicase-associated domain|IPR011545; DNA/RNA helicase, DEAD/DEAH box type, N-terminal|IPR011709; Domain of unknown function DUF1605|IPR014001; Helicase, superfamily 1/2, ATP-binding domain	ATP-dependent RNA helicase DHX8-like; K12818 ATP-dependent RNA helicase DHX8/PRP22 [EC:3.6.4.13]	Pre-mRNA-splicing factor ATP-dependent RNA helicase DEAH10 OS=Arabidopsis thaliana GN=RID1 PE=1 SV=1	Uncharacterized protein OS=Hordeum vulgare var. distichum PE=4 SV=1
seed_color1	lg7	7	MLOC_68105.3	GO:0004725; protein tyrosine phosphatase activity; Molecular Function	IPR004861; Protein-tyrosine phosphatase, SIW14-like|IPR020428; Protein-tyrosine phosphatase, dual specificity phosphatase, eukaryotic	Os06g0208700; Similar to Dual-specificity phosphatase protein.; K18045 tyrosine-protein phosphatase SIW14 [EC:3.1.3.48]	Probable tyrosine-protein phosphatase At1g05000 OS=Arabidopsis thaliana GN=At1g05000 PE=1 SV=1	Uncharacterized protein OS=Hordeum vulgare var. distichum PE=4 SV=1
seed_color1	lg7	7	MLOC_68105.1	GO:0004725; protein tyrosine phosphatase activity; Molecular Function	IPR004861; Protein-tyrosine phosphatase, SIW14-like|IPR020428; Protein-tyrosine phosphatase, dual specificity phosphatase, eukaryotic	Os06g0208700; K18045 tyrosine-protein phosphatase SIW14 [EC:3.1.3.48]	Probable tyrosine-protein phosphatase At1g05000 OS=Arabidopsis thaliana GN=At1g05000 PE=1 SV=1	Uncharacterized protein OS=Hordeum vulgare var. distichum PE=4 SV=1
seed_color1	lg7	7	MLOC_68105.2	--	IPR004861; Protein-tyrosine phosphatase, SIW14-like	probable tyrosine-protein phosphatase At1g05000-like; K18045 tyrosine-protein phosphatase SIW14 [EC:3.1.3.48]	Probable tyrosine-protein phosphatase At1g05000 OS=Arabidopsis thaliana GN=At1g05000 PE=1 SV=1	Uncharacterized protein OS=Hordeum vulgare var. distichum PE=4 SV=1
seed_color1	lg7	7	MLOC_56083.1	--	--	--	--	Uncharacterized protein OS=Hordeum vulgare var. distichum PE=4 SV=1
seed_color1	lg7	7	MLOC_56083.2	--	--	--	--	Uncharacterized protein OS=Hordeum vulgare var. distichum PE=4 SV=1
seed_color1	lg7	7	MLOC_56083.4	--	--	--	--	Uncharacterized protein OS=Hordeum vulgare var. distichum PE=4 SV=1
seed_color1	lg7	7	MLOC_56083.3	--	--	--	--	Uncharacterized protein OS=Hordeum vulgare var. distichum PE=4 SV=1
seed_color1	lg7	7	MLOC_10695.1	--	--	--	--	Uncharacterized protein OS=Hordeum vulgare var. distichum PE=4 SV=1
seed_color1	lg7	7	MLOC_18164.1	GO:0003700; sequence-specific DNA binding transcription factor activity; Molecular Function|GO:0006355; regulation of transcription, DNA-dependent; Biological Process	IPR001471; AP2/ERF domain	ethylene-responsive transcription factor RAP2-4-like; K09286 EREBP-like factor	Ethylene-responsive transcription factor RAP2-4 OS=Arabidopsis thaliana GN=RAP2-4 PE=1 SV=1	Uncharacterized protein OS=Hordeum vulgare var. distichum PE=4 SV=1
seed_color1	lg7	7	MLOC_66336.1	--	--	--	--	Uncharacterized protein OS=Hordeum vulgare var. distichum PE=4 SV=1
seed_color1	lg7	7	MLOC_66336.4	--	--	--	--	Uncharacterized protein OS=Hordeum vulgare var. distichum PE=4 SV=1
seed_color1	lg7	7	MLOC_66336.5	--	--	--	--	Uncharacterized protein OS=Hordeum vulgare var. distichum PE=4 SV=1
seed_color1	lg7	7	MLOC_66336.3	--	--	--	--	Uncharacterized protein OS=Hordeum vulgare var. distichum PE=4 SV=1
seed_color1	lg7	7	MLOC_66336.2	--	--	--	--	Uncharacterized protein OS=Hordeum vulgare var. distichum PE=4 SV=1
seed_color1	lg7	7	MLOC_11024.4	--	IPR002885; Pentatricopeptide repeat	putative pentatricopeptide repeat-containing protein At1g74580-like; K17964 leucine-rich PPR motif-containing protein, mitochondrial	Pentatricopeptide repeat-containing protein At1g19720 OS=Arabidopsis thaliana GN=DYW7 PE=2 SV=1	Uncharacterized protein OS=Hordeum vulgare var. distichum PE=4 SV=1
seed_color1	lg7	7	MLOC_11024.19	--	IPR002885; Pentatricopeptide repeat	putative pentatricopeptide repeat-containing protein At1g74580-like; K17964 leucine-rich PPR motif-containing protein, mitochondrial	Pentatricopeptide repeat-containing protein At1g19720 OS=Arabidopsis thaliana GN=DYW7 PE=2 SV=1	Uncharacterized protein OS=Hordeum vulgare var. distichum PE=4 SV=1
seed_color1	lg7	7	MLOC_11024.8	--	IPR002885; Pentatricopeptide repeat	putative pentatricopeptide repeat-containing protein At1g74580-like; K17964 leucine-rich PPR motif-containing protein, mitochondrial	Pentatricopeptide repeat-containing protein At1g19720 OS=Arabidopsis thaliana GN=DYW7 PE=2 SV=1	Uncharacterized protein OS=Hordeum vulgare var. distichum PE=4 SV=1
seed_color1	lg7	7	MLOC_11024.15	--	IPR002885; Pentatricopeptide repeat	putative pentatricopeptide repeat-containing protein At1g74580-like; K17964 leucine-rich PPR motif-containing protein, mitochondrial	Pentatricopeptide repeat-containing protein At1g19720 OS=Arabidopsis thaliana GN=DYW7 PE=2 SV=1	Uncharacterized protein OS=Hordeum vulgare var. distichum PE=4 SV=1
seed_color1	lg7	7	MLOC_11024.9	--	IPR002885; Pentatricopeptide repeat	putative pentatricopeptide repeat-containing protein At1g74580-like; K17964 leucine-rich PPR motif-containing protein, mitochondrial	Pentatricopeptide repeat-containing protein At1g19720 OS=Arabidopsis thaliana GN=DYW7 PE=2 SV=1	Uncharacterized protein OS=Hordeum vulgare var. distichum PE=4 SV=1
seed_color1	lg7	7	MLOC_11024.5	--	IPR002885; Pentatricopeptide repeat	putative pentatricopeptide repeat-containing protein At1g74580-like; K17964 leucine-rich PPR motif-containing protein, mitochondrial	Pentatricopeptide repeat-containing protein At1g19720 OS=Arabidopsis thaliana GN=DYW7 PE=2 SV=1	Uncharacterized protein OS=Hordeum vulgare var. distichum PE=4 SV=1
seed_color1	lg7	7	MLOC_11024.18	--	IPR002885; Pentatricopeptide repeat	putative pentatricopeptide repeat-containing protein At1g74580-like; K17964 leucine-rich PPR motif-containing protein, mitochondrial	Pentatricopeptide repeat-containing protein At1g19720 OS=Arabidopsis thaliana GN=DYW7 PE=2 SV=1	Uncharacterized protein OS=Hordeum vulgare var. distichum PE=4 SV=1
seed_color1	lg7	7	MLOC_11024.20	--	--	--	--	Uncharacterized protein OS=Hordeum vulgare var. distichum PE=4 SV=1
seed_color1	lg7	7	MLOC_11024.17	--	IPR002885; Pentatricopeptide repeat	putative pentatricopeptide repeat-containing protein At1g74580-like; K17964 leucine-rich PPR motif-containing protein, mitochondrial	Pentatricopeptide repeat-containing protein At1g19720 OS=Arabidopsis thaliana GN=DYW7 PE=2 SV=1	Uncharacterized protein OS=Hordeum vulgare var. distichum PE=4 SV=1
seed_color1	lg7	7	MLOC_11024.10	--	IPR002885; Pentatricopeptide repeat	putative pentatricopeptide repeat-containing protein At1g74580-like; K17964 leucine-rich PPR motif-containing protein, mitochondrial	Pentatricopeptide repeat-containing protein At1g19720 OS=Arabidopsis thaliana GN=DYW7 PE=2 SV=1	Uncharacterized protein OS=Hordeum vulgare var. distichum PE=4 SV=1
seed_color1	lg7	7	MLOC_11024.16	--	IPR002885; Pentatricopeptide repeat	putative pentatricopeptide repeat-containing protein At1g74580-like; K17964 leucine-rich PPR motif-containing protein, mitochondrial	Pentatricopeptide repeat-containing protein At1g19720 OS=Arabidopsis thaliana GN=DYW7 PE=2 SV=1	Uncharacterized protein OS=Hordeum vulgare var. distichum PE=4 SV=1
seed_color1	lg7	7	MLOC_11024.13	--	IPR002885; Pentatricopeptide repeat	putative pentatricopeptide repeat-containing protein At1g74580-like; K17964 leucine-rich PPR motif-containing protein, mitochondrial	Pentatricopeptide repeat-containing protein At1g19720 OS=Arabidopsis thaliana GN=DYW7 PE=2 SV=1	Uncharacterized protein OS=Hordeum vulgare var. distichum PE=4 SV=1
seed_color1	lg7	7	MLOC_11024.1	--	IPR002885; Pentatricopeptide repeat	putative pentatricopeptide repeat-containing protein At1g74580-like; K17964 leucine-rich PPR motif-containing protein, mitochondrial	Pentatricopeptide repeat-containing protein At1g19720 OS=Arabidopsis thaliana GN=DYW7 PE=2 SV=1	Uncharacterized protein OS=Hordeum vulgare var. distichum PE=4 SV=1
seed_color1	lg7	7	MLOC_11024.11	--	IPR002885; Pentatricopeptide repeat	putative pentatricopeptide repeat-containing protein At1g74580-like; K17964 leucine-rich PPR motif-containing protein, mitochondrial	Pentatricopeptide repeat-containing protein At1g19720 OS=Arabidopsis thaliana GN=DYW7 PE=2 SV=1	Uncharacterized protein OS=Hordeum vulgare var. distichum PE=4 SV=1
seed_color1	lg7	7	MLOC_11024.12	--	IPR002885; Pentatricopeptide repeat	putative pentatricopeptide repeat-containing protein At1g74580-like; K17964 leucine-rich PPR motif-containing protein, mitochondrial	Pentatricopeptide repeat-containing protein At1g19720 OS=Arabidopsis thaliana GN=DYW7 PE=2 SV=1	Uncharacterized protein OS=Hordeum vulgare var. distichum PE=4 SV=1
seed_color1	lg7	7	MLOC_11024.7	--	IPR002885; Pentatricopeptide repeat	putative pentatricopeptide repeat-containing protein At1g74580-like; K17964 leucine-rich PPR motif-containing protein, mitochondrial	Pentatricopeptide repeat-containing protein At1g19720 OS=Arabidopsis thaliana GN=DYW7 PE=2 SV=1	Uncharacterized protein OS=Hordeum vulgare var. distichum PE=4 SV=1
seed_color1	lg7	7	MLOC_11024.3	--	IPR002885; Pentatricopeptide repeat	putative pentatricopeptide repeat-containing protein At1g74580-like; K17964 leucine-rich PPR motif-containing protein, mitochondrial	Pentatricopeptide repeat-containing protein At1g19720 OS=Arabidopsis thaliana GN=DYW7 PE=2 SV=1	Uncharacterized protein OS=Hordeum vulgare var. distichum PE=4 SV=1
seed_color1	lg7	7	MLOC_11024.2	--	IPR002885; Pentatricopeptide repeat	putative pentatricopeptide repeat-containing protein At1g74580-like; K17964 leucine-rich PPR motif-containing protein, mitochondrial	Pentatricopeptide repeat-containing protein At1g19720 OS=Arabidopsis thaliana GN=DYW7 PE=2 SV=1	Uncharacterized protein OS=Hordeum vulgare var. distichum PE=4 SV=1
seed_color1	lg7	7	MLOC_11024.14	--	IPR002885; Pentatricopeptide repeat	putative pentatricopeptide repeat-containing protein At1g74580-like; K17964 leucine-rich PPR motif-containing protein, mitochondrial	Pentatricopeptide repeat-containing protein At1g19720 OS=Arabidopsis thaliana GN=DYW7 PE=2 SV=1	Uncharacterized protein OS=Hordeum vulgare var. distichum PE=4 SV=1
seed_color1	lg7	7	MLOC_11024.6	--	IPR002885; Pentatricopeptide repeat	putative pentatricopeptide repeat-containing protein At1g74580-like; K17964 leucine-rich PPR motif-containing protein, mitochondrial	Pentatricopeptide repeat-containing protein At1g19720 OS=Arabidopsis thaliana GN=DYW7 PE=2 SV=1	Uncharacterized protein OS=Hordeum vulgare var. distichum PE=4 SV=1
seed_color1	lg7	7	MLOC_17077.1	--	--	--	--	Uncharacterized protein OS=Hordeum vulgare var. distichum PE=4 SV=1
seed_color1	lg7	7	MLOC_61406.1	--	--	uncharacterized protein LOC101293891; K11723 bromodomain-containing protein 7/9	Protein TAPETUM DETERMINANT 1 OS=Arabidopsis thaliana GN=TPD1 PE=1 SV=1	Uncharacterized protein OS=Hordeum vulgare var. distichum PE=4 SV=1
seed_color1	lg7	7	MLOC_35169.1	--	--	--	--	Uncharacterized protein OS=Hordeum vulgare var. distichum PE=4 SV=1
seed_color1	lg7	7	MLOC_70662.1	GO:0046872; metal ion binding; Molecular Function	IPR007087; Zinc finger, C2H2|IPR015880; Zinc finger, C2H2-like	zinc finger protein 677-like; K09228 KRAB domain-containing zinc finger protein	Zinc finger protein ZAT10 OS=Arabidopsis thaliana GN=ZAT10 PE=2 SV=1	Predicted protein OS=Hordeum vulgare var. distichum PE=2 SV=1
seed_color1	lg7	7	MLOC_70662.2	--	--	--	Zinc finger protein AZF3 OS=Arabidopsis thaliana GN=AZF3 PE=1 SV=1	Uncharacterized protein OS=Hordeum vulgare var. distichum PE=4 SV=1
seed_color1	lg7	7	MLOC_34580.1	GO:0008152; metabolic process; Biological Process|GO:0016787; hydrolase activity; Molecular Function	IPR002933; Peptidase M20	SORBIDRAFT_10g006970, Sb10g006970; hypothetical protein; K01436 amidohydrolase [EC:3.5.1.-]	Aminoacylase-1 OS=Sus scrofa GN=ACY1 PE=1 SV=2	Uncharacterized protein OS=Hordeum vulgare var. distichum PE=4 SV=1
seed_color1	lg7	7	MLOC_53933.4	--	--	choline/ethanolaminephosphotransferase 1-like; K00993 ethanolaminephosphotransferase [EC:2.7.8.1]	Choline/ethanolaminephosphotransferase 1 OS=Arabidopsis thaliana GN=AAPT1 PE=1 SV=1	Uncharacterized protein OS=Hordeum vulgare var. distichum PE=4 SV=1
seed_color1	lg7	7	MLOC_53933.3	GO:0008654; phospholipid biosynthetic process; Biological Process|GO:0016020; membrane; Cellular Component|GO:0016780; phosphotransferase activity, for other substituted phosphate groups; Molecular Function	IPR000462; CDP-alcohol phosphatidyltransferase	uncharacterized LOC100833363; K00993 ethanolaminephosphotransferase [EC:2.7.8.1]	Choline/ethanolaminephosphotransferase 1 OS=Arabidopsis thaliana GN=AAPT1 PE=1 SV=1	Uncharacterized protein OS=Hordeum vulgare var. distichum PE=3 SV=1
seed_color1	lg7	7	MLOC_53933.2	GO:0008654; phospholipid biosynthetic process; Biological Process|GO:0016020; membrane; Cellular Component|GO:0016780; phosphotransferase activity, for other substituted phosphate groups; Molecular Function	IPR000462; CDP-alcohol phosphatidyltransferase	uncharacterized LOC100833363; K00993 ethanolaminephosphotransferase [EC:2.7.8.1]	Choline/ethanolaminephosphotransferase 1 OS=Arabidopsis thaliana GN=AAPT1 PE=1 SV=1	Uncharacterized protein OS=Hordeum vulgare var. distichum PE=3 SV=1
seed_color1	lg7	7	MLOC_53933.1	GO:0008654; phospholipid biosynthetic process; Biological Process|GO:0016020; membrane; Cellular Component|GO:0016780; phosphotransferase activity, for other substituted phosphate groups; Molecular Function	IPR000462; CDP-alcohol phosphatidyltransferase	uncharacterized LOC100833363; K00993 ethanolaminephosphotransferase [EC:2.7.8.1]	Choline/ethanolaminephosphotransferase 1 OS=Arabidopsis thaliana GN=AAPT1 PE=1 SV=1	Predicted protein OS=Hordeum vulgare var. distichum PE=2 SV=1
seed_color1	lg7	7	MLOC_19369.1	--	--	--	--	Predicted protein OS=Hordeum vulgare var. distichum PE=2 SV=1
seed_color1	lg7	7	MLOC_19369.2	--	--	--	--	Predicted protein OS=Hordeum vulgare var. distichum PE=2 SV=1
seed_color1	lg7	7	MLOC_74911.1	GO:0008152; metabolic process; Biological Process|GO:0016758; transferase activity, transferring hexosyl groups; Molecular Function	IPR002213; UDP-glucuronosyl/UDP-glucosyltransferase	UDP-Glycosyltransferase superfamily protein; K13496 UDP-glucosyl transferase 73C [EC:2.4.1.-]	Scopoletin glucosyltransferase OS=Nicotiana tabacum GN=TOGT1 PE=1 SV=1	Glycosyltransferase OS=Hordeum vulgare var. distichum PE=3 SV=1
seed_color1	lg7	7	MLOC_74911.2	GO:0008152; metabolic process; Biological Process|GO:0016758; transferase activity, transferring hexosyl groups; Molecular Function	IPR002213; UDP-glucuronosyl/UDP-glucosyltransferase	UDP-Glycosyltransferase superfamily protein; K13496 UDP-glucosyl transferase 73C [EC:2.4.1.-]	Scopoletin glucosyltransferase OS=Nicotiana tabacum GN=TOGT1 PE=1 SV=1	Glycosyltransferase OS=Hordeum vulgare var. distichum PE=3 SV=1
seed_color1	lg7	7	MLOC_6171.1	--	--	SORBIDRAFT_10g006700, Sb10g006700; hypothetical protein; K09422 myb proto-oncogene protein, plant	Anthocyanin regulatory C1 protein OS=Zea mays GN=C1 PE=2 SV=1	Uncharacterized protein OS=Hordeum vulgare var. distichum PE=4 SV=1
seed_color1	lg7	7	EPlHVUG00000000434	NONE
seed_color1	lg7	7	MLOC_14116.1	GO:0008107; galactoside 2-alpha-L-fucosyltransferase activity; Molecular Function|GO:0016020; membrane; Cellular Component|GO:0042546; cell wall biogenesis; Biological Process	IPR004938; Xyloglucan fucosyltransferase	galactoside 2-alpha-L-fucosyltransferase-like; K13681 xyloglucan fucosyltransferase [EC:2.4.1.-]	Galactoside 2-alpha-L-fucosyltransferase OS=Arabidopsis thaliana GN=FUT1 PE=1 SV=2	Uncharacterized protein OS=Hordeum vulgare var. distichum PE=4 SV=1
seed_color1	lg7	7	MLOC_67897.1	GO:0000166; nucleotide binding; Molecular Function|GO:0005524; ATP binding; Molecular Function|GO:0017111; nucleoside-triphosphatase activity; Molecular Function	IPR003593; AAA+ ATPase domain|IPR003959; ATPase, AAA-type, core	uncharacterized LOC100272769; K03061 26S proteasome regulatory subunit T1	26S protease regulatory subunit 7 OS=Oryza sativa subsp. japonica GN=RPT1A PE=2 SV=1	Uncharacterized protein OS=Hordeum vulgare var. distichum PE=3 SV=1
seed_color1	lg7	7	MLOC_14832.1	GO:0008107; galactoside 2-alpha-L-fucosyltransferase activity; Molecular Function|GO:0016020; membrane; Cellular Component|GO:0042546; cell wall biogenesis; Biological Process	IPR004938; Xyloglucan fucosyltransferase	galactoside 2-alpha-L-fucosyltransferase-like; K13681 xyloglucan fucosyltransferase [EC:2.4.1.-]	Galactoside 2-alpha-L-fucosyltransferase OS=Pisum sativum GN=FT1 PE=2 SV=1	Uncharacterized protein OS=Hordeum vulgare var. distichum PE=4 SV=1
seed_color1	lg7	7	MLOC_14832.3	GO:0008107; galactoside 2-alpha-L-fucosyltransferase activity; Molecular Function|GO:0016020; membrane; Cellular Component|GO:0042546; cell wall biogenesis; Biological Process	IPR004938; Xyloglucan fucosyltransferase	galactoside 2-alpha-L-fucosyltransferase-like; K13681 xyloglucan fucosyltransferase [EC:2.4.1.-]	Galactoside 2-alpha-L-fucosyltransferase OS=Pisum sativum GN=FT1 PE=2 SV=1	Uncharacterized protein OS=Hordeum vulgare var. distichum PE=4 SV=1
seed_color1	lg7	7	MLOC_14832.2	GO:0008107; galactoside 2-alpha-L-fucosyltransferase activity; Molecular Function|GO:0016020; membrane; Cellular Component|GO:0042546; cell wall biogenesis; Biological Process	IPR004938; Xyloglucan fucosyltransferase	galactoside 2-alpha-L-fucosyltransferase-like; K13681 xyloglucan fucosyltransferase [EC:2.4.1.-]	Galactoside 2-alpha-L-fucosyltransferase OS=Pisum sativum GN=FT1 PE=2 SV=1	Uncharacterized protein OS=Hordeum vulgare var. distichum PE=4 SV=1
seed_color1	lg7	7	MLOC_4078.3	--	--	--	--	Uncharacterized protein OS=Hordeum vulgare var. distichum PE=4 SV=1
seed_color1	lg7	7	MLOC_4078.2	GO:0005741; mitochondrial outer membrane; Cellular Component|GO:0055085; transmembrane transport; Biological Process	IPR027246; Eukaryotic porin/Tom40	mitochondrial outer membrane protein porin 2-like; K15040 voltage-dependent anion channel protein 2	Mitochondrial outer membrane protein porin 4 OS=Oryza sativa subsp. japonica GN=VDAC4 PE=3 SV=3	Uncharacterized protein OS=Hordeum vulgare var. distichum PE=4 SV=1
seed_color1	lg7	7	MLOC_4078.5	GO:0005741; mitochondrial outer membrane; Cellular Component|GO:0055085; transmembrane transport; Biological Process	IPR027246; Eukaryotic porin/Tom40	mitochondrial outer membrane protein porin-like; K15040 voltage-dependent anion channel protein 2	Mitochondrial outer membrane protein porin 1 OS=Oryza sativa subsp. japonica GN=VDAC1 PE=1 SV=3	Uncharacterized protein OS=Hordeum vulgare var. distichum PE=4 SV=1
seed_color1	lg7	7	MLOC_4078.4	GO:0005741; mitochondrial outer membrane; Cellular Component|GO:0055085; transmembrane transport; Biological Process	IPR027246; Eukaryotic porin/Tom40	mitochondrial outer membrane protein porin 2-like; K15040 voltage-dependent anion channel protein 2	Mitochondrial outer membrane protein porin 4 OS=Oryza sativa subsp. japonica GN=VDAC4 PE=3 SV=3	Uncharacterized protein OS=Hordeum vulgare var. distichum PE=4 SV=1
seed_color1	lg7	7	MLOC_4078.1	GO:0005741; mitochondrial outer membrane; Cellular Component|GO:0055085; transmembrane transport; Biological Process	IPR027246; Eukaryotic porin/Tom40	mitochondrial outer membrane protein porin-like; K15040 voltage-dependent anion channel protein 2	Mitochondrial outer membrane protein porin 1 OS=Oryza sativa subsp. japonica GN=VDAC1 PE=1 SV=3	Uncharacterized protein OS=Hordeum vulgare var. distichum PE=4 SV=1
seed_color1	lg7	7	MLOC_50964.1	GO:0016020; membrane; Cellular Component	IPR000620; Drug/metabolite transporter	WAT1-related protein At3g30340-like; K02940 large subunit ribosomal protein L9e	WAT1-related protein At1g44800 OS=Arabidopsis thaliana GN=At1g44800 PE=1 SV=1	Uncharacterized protein OS=Hordeum vulgare var. distichum PE=4 SV=1
seed_color1	lg7	7	MLOC_50964.2	--	--	--	WAT1-related protein At1g21890 OS=Arabidopsis thaliana GN=At1g21890 PE=2 SV=1	Uncharacterized protein OS=Hordeum vulgare var. distichum PE=4 SV=1
seed_color1	lg7	7	MLOC_15907.2	GO:0005737; cytoplasm; Cellular Component|GO:0006457; protein folding; Biological Process	IPR020818; Chaperonin Cpn10	20 kDa chaperonin, chloroplastic-like; K04078 chaperonin GroES	20 kDa chaperonin, chloroplastic OS=Arabidopsis thaliana GN=CPN21 PE=1 SV=2	Uncharacterized protein OS=Hordeum vulgare var. distichum PE=3 SV=1
seed_color1	lg7	7	MLOC_15907.3	GO:0005737; cytoplasm; Cellular Component|GO:0006457; protein folding; Biological Process	IPR020818; Chaperonin Cpn10	20 kDa chaperonin, chloroplastic-like; K04078 chaperonin GroES	20 kDa chaperonin, chloroplastic OS=Arabidopsis thaliana GN=CPN21 PE=1 SV=2	Predicted protein (Fragment) OS=Hordeum vulgare var. distichum PE=2 SV=1
seed_color1	lg7	7	MLOC_15907.1	GO:0005737; cytoplasm; Cellular Component|GO:0006457; protein folding; Biological Process	IPR020818; Chaperonin Cpn10	20 kDa chaperonin, chloroplastic-like; K04078 chaperonin GroES	20 kDa chaperonin, chloroplastic OS=Arabidopsis thaliana GN=CPN21 PE=1 SV=2	Uncharacterized protein OS=Hordeum vulgare var. distichum PE=3 SV=1
seed_color1	lg7	7	EPlHVUG00000001312	NONE
seed_color1	lg7	7	MLOC_2910.1	--	IPR006041; Pollen Ole e 1 allergen/extensin	--	Phylloplanin OS=Nicotiana tabacum PE=1 SV=1	Uncharacterized protein OS=Hordeum vulgare var. distichum PE=4 SV=1
seed_color1	lg7	7	MLOC_61629.1	--	--	auxin transport protein BIG-like; K10691 E3 ubiquitin-protein ligase UBR4 [EC:6.3.2.19]	Transposon TX1 uncharacterized 149 kDa protein OS=Xenopus laevis PE=3 SV=1	Uncharacterized protein OS=Hordeum vulgare var. distichum PE=4 SV=1
seed_color1	lg7	7	MLOC_61629.2	--	--	auxin transport protein BIG-like; K10691 E3 ubiquitin-protein ligase UBR4 [EC:6.3.2.19]	Transposon TX1 uncharacterized 149 kDa protein OS=Xenopus laevis PE=3 SV=1	Uncharacterized protein OS=Hordeum vulgare var. distichum PE=4 SV=1
seed_color1	lg7	7	EPlHVUG00000000578	NONE
seed_color1	lg7	7	MLOC_81643.1	--	--	--	--	Uncharacterized protein OS=Hordeum vulgare var. distichum PE=4 SV=1
seed_color1	lg7	7	MLOC_3966.1	--	--	DNA ligase 1-like; K10747 DNA ligase 1 [EC:6.5.1.1]	--	Uncharacterized protein OS=Hordeum vulgare var. distichum PE=4 SV=1
seed_color1	lg7	7	MLOC_17126.6	GO:0016491; oxidoreductase activity; Molecular Function|GO:0016706; oxidoreductase activity, acting on paired donors, with incorporation or reduction of molecular oxygen, 2-oxoglutarate as one donor, and incorporation of one atom each of oxygen into both donors; Molecular Function|GO:0055114; oxidation-reduction process; Biological Process	IPR005123; Oxoglutarate/iron-dependent dioxygenase|IPR026992; Non-haem dioxygenase N-terminal domain	2'-deoxymugineic-acid 2'-dioxygenase-like; K18054 2'-deoxymugineic-acid 2'-dioxygenase / mugineic-acid 3-dioxygenase [EC:1.14.11.24 1.14.11.25]	2'-deoxymugineic-acid 2'-dioxygenase OS=Hordeum vulgare GN=IDS3 PE=1 SV=3	Uncharacterized protein OS=Hordeum vulgare var. distichum PE=3 SV=1
seed_color1	lg7	7	MLOC_17126.1	GO:0016491; oxidoreductase activity; Molecular Function|GO:0016706; oxidoreductase activity, acting on paired donors, with incorporation or reduction of molecular oxygen, 2-oxoglutarate as one donor, and incorporation of one atom each of oxygen into both donors; Molecular Function|GO:0055114; oxidation-reduction process; Biological Process	IPR005123; Oxoglutarate/iron-dependent dioxygenase|IPR026992; Non-haem dioxygenase N-terminal domain	2'-deoxymugineic-acid 2'-dioxygenase-like; K18054 2'-deoxymugineic-acid 2'-dioxygenase / mugineic-acid 3-dioxygenase [EC:1.14.11.24 1.14.11.25]	2'-deoxymugineic-acid 2'-dioxygenase OS=Hordeum vulgare GN=IDS3 PE=1 SV=3	Uncharacterized protein OS=Hordeum vulgare var. distichum PE=3 SV=1
seed_color1	lg7	7	MLOC_17126.4	GO:0016491; oxidoreductase activity; Molecular Function|GO:0016706; oxidoreductase activity, acting on paired donors, with incorporation or reduction of molecular oxygen, 2-oxoglutarate as one donor, and incorporation of one atom each of oxygen into both donors; Molecular Function|GO:0055114; oxidation-reduction process; Biological Process	IPR005123; Oxoglutarate/iron-dependent dioxygenase|IPR026992; Non-haem dioxygenase N-terminal domain	2'-deoxymugineic-acid 2'-dioxygenase-like; K18054 2'-deoxymugineic-acid 2'-dioxygenase / mugineic-acid 3-dioxygenase [EC:1.14.11.24 1.14.11.25]	2'-deoxymugineic-acid 2'-dioxygenase OS=Hordeum vulgare GN=IDS3 PE=1 SV=3	Uncharacterized protein OS=Hordeum vulgare var. distichum PE=3 SV=1
seed_color1	lg7	7	MLOC_17126.3	GO:0016491; oxidoreductase activity; Molecular Function|GO:0016706; oxidoreductase activity, acting on paired donors, with incorporation or reduction of molecular oxygen, 2-oxoglutarate as one donor, and incorporation of one atom each of oxygen into both donors; Molecular Function|GO:0055114; oxidation-reduction process; Biological Process	IPR005123; Oxoglutarate/iron-dependent dioxygenase|IPR026992; Non-haem dioxygenase N-terminal domain	2'-deoxymugineic-acid 2'-dioxygenase-like; K18054 2'-deoxymugineic-acid 2'-dioxygenase / mugineic-acid 3-dioxygenase [EC:1.14.11.24 1.14.11.25]	2'-deoxymugineic-acid 2'-dioxygenase OS=Hordeum vulgare GN=IDS3 PE=1 SV=3	Uncharacterized protein OS=Hordeum vulgare var. distichum PE=3 SV=1
seed_color1	lg7	7	MLOC_17126.9	GO:0016491; oxidoreductase activity; Molecular Function|GO:0016706; oxidoreductase activity, acting on paired donors, with incorporation or reduction of molecular oxygen, 2-oxoglutarate as one donor, and incorporation of one atom each of oxygen into both donors; Molecular Function|GO:0055114; oxidation-reduction process; Biological Process	IPR005123; Oxoglutarate/iron-dependent dioxygenase	2'-deoxymugineic-acid 2'-dioxygenase-like; K18054 2'-deoxymugineic-acid 2'-dioxygenase / mugineic-acid 3-dioxygenase [EC:1.14.11.24 1.14.11.25]	2'-deoxymugineic-acid 2'-dioxygenase OS=Hordeum vulgare GN=IDS3 PE=1 SV=3	Uncharacterized protein OS=Hordeum vulgare var. distichum PE=4 SV=1
seed_color1	lg7	7	MLOC_17126.2	GO:0016491; oxidoreductase activity; Molecular Function|GO:0016706; oxidoreductase activity, acting on paired donors, with incorporation or reduction of molecular oxygen, 2-oxoglutarate as one donor, and incorporation of one atom each of oxygen into both donors; Molecular Function|GO:0055114; oxidation-reduction process; Biological Process	IPR005123; Oxoglutarate/iron-dependent dioxygenase|IPR026992; Non-haem dioxygenase N-terminal domain	2'-deoxymugineic-acid 2'-dioxygenase-like; K18054 2'-deoxymugineic-acid 2'-dioxygenase / mugineic-acid 3-dioxygenase [EC:1.14.11.24 1.14.11.25]	2'-deoxymugineic-acid 2'-dioxygenase OS=Hordeum vulgare GN=IDS3 PE=1 SV=3	Uncharacterized protein OS=Hordeum vulgare var. distichum PE=3 SV=1
seed_color1	lg7	7	MLOC_17126.7	GO:0016491; oxidoreductase activity; Molecular Function|GO:0016706; oxidoreductase activity, acting on paired donors, with incorporation or reduction of molecular oxygen, 2-oxoglutarate as one donor, and incorporation of one atom each of oxygen into both donors; Molecular Function|GO:0055114; oxidation-reduction process; Biological Process	IPR005123; Oxoglutarate/iron-dependent dioxygenase	2'-deoxymugineic-acid 2'-dioxygenase-like; K18054 2'-deoxymugineic-acid 2'-dioxygenase / mugineic-acid 3-dioxygenase [EC:1.14.11.24 1.14.11.25]	2'-deoxymugineic-acid 2'-dioxygenase OS=Hordeum vulgare GN=IDS3 PE=1 SV=3	Uncharacterized protein OS=Hordeum vulgare var. distichum PE=3 SV=1
seed_color1	lg7	7	MLOC_17126.5	--	IPR026992; Non-haem dioxygenase N-terminal domain	2'-deoxymugineic-acid 2'-dioxygenase-like; K18054 2'-deoxymugineic-acid 2'-dioxygenase / mugineic-acid 3-dioxygenase [EC:1.14.11.24 1.14.11.25]	2'-deoxymugineic-acid 2'-dioxygenase OS=Hordeum vulgare GN=IDS3 PE=1 SV=3	Uncharacterized protein OS=Hordeum vulgare var. distichum PE=4 SV=1
seed_color1	lg7	7	MLOC_17126.8	GO:0016491; oxidoreductase activity; Molecular Function|GO:0016706; oxidoreductase activity, acting on paired donors, with incorporation or reduction of molecular oxygen, 2-oxoglutarate as one donor, and incorporation of one atom each of oxygen into both donors; Molecular Function|GO:0055114; oxidation-reduction process; Biological Process	IPR005123; Oxoglutarate/iron-dependent dioxygenase	2'-deoxymugineic-acid 2'-dioxygenase-like; K18054 2'-deoxymugineic-acid 2'-dioxygenase / mugineic-acid 3-dioxygenase [EC:1.14.11.24 1.14.11.25]	2'-deoxymugineic-acid 2'-dioxygenase OS=Hordeum vulgare GN=IDS3 PE=1 SV=3	Uncharacterized protein OS=Hordeum vulgare var. distichum PE=3 SV=1
seed_color1	lg7	7	MLOC_18529.1	GO:0003700; sequence-specific DNA binding transcription factor activity; Molecular Function|GO:0006355; regulation of transcription, DNA-dependent; Biological Process	IPR001471; AP2/ERF domain	ethylene-responsive transcription factor 1-like; K09286 EREBP-like factor	Ethylene-responsive transcription factor 1 OS=Oryza sativa subsp. japonica GN=EREBP1 PE=1 SV=1	Uncharacterized protein OS=Hordeum vulgare var. distichum PE=4 SV=1
seed_color1	lg7	7	MLOC_18529.2	GO:0003700; sequence-specific DNA binding transcription factor activity; Molecular Function|GO:0006355; regulation of transcription, DNA-dependent; Biological Process	IPR001471; AP2/ERF domain	ethylene-responsive transcription factor 1-like; K09286 EREBP-like factor	Ethylene-responsive transcription factor 1 OS=Oryza sativa subsp. japonica GN=EREBP1 PE=1 SV=1	Uncharacterized protein OS=Hordeum vulgare var. distichum PE=4 SV=1
seed_color1	lg7	7	MLOC_81932.1	GO:0008152; metabolic process; Biological Process|GO:0016758; transferase activity, transferring hexosyl groups; Molecular Function	IPR002213; UDP-glucuronosyl/UDP-glucosyltransferase	Don-glucosyltransferase 1, putative; K13496 UDP-glucosyl transferase 73C [EC:2.4.1.-]	UDP-glycosyltransferase 73D1 OS=Arabidopsis thaliana GN=UGT73D1 PE=3 SV=1	Uncharacterized protein OS=Hordeum vulgare var. distichum PE=4 SV=1
seed_color1	lg7	7	MLOC_20738.1	GO:0003824; catalytic activity; Molecular Function	IPR003382; Flavoprotein	phosphopantothenoylcysteine decarboxylase-like; K01598 phosphopantothenoylcysteine decarboxylase [EC:4.1.1.36]	Phosphopantothenoylcysteine decarboxylase OS=Oryza sativa subsp. japonica GN=HAL3 PE=1 SV=1	Flavin mononucleotide-binding protein 3 OS=Hordeum vulgare subsp. spontaneum PE=2 SV=1
seed_color1	lg7	7	MLOC_12900.6	--	--	--	--	Uncharacterized protein OS=Hordeum vulgare var. distichum PE=4 SV=1
seed_color1	lg7	7	MLOC_12900.4	--	IPR001623; DnaJ domain	dnaJ homolog subfamily B member 7-like; K09512 DnaJ homolog subfamily B member 6	DnaJ homolog subfamily C member 5 OS=Torpedo californica GN=dnajc5 PE=1 SV=1	Uncharacterized protein OS=Hordeum vulgare var. distichum PE=4 SV=1
seed_color1	lg7	7	MLOC_12900.2	--	--	dnaJ homolog subfamily B member 7-like; K09512 DnaJ homolog subfamily B member 6	--	Uncharacterized protein OS=Hordeum vulgare var. distichum PE=4 SV=1
seed_color1	lg7	7	MLOC_12900.1	--	IPR001623; DnaJ domain	dnaJ homolog subfamily B member 7-like; K09512 DnaJ homolog subfamily B member 6	Chaperone protein DnaJ OS=Beijerinckia indica subsp. indica (strain ATCC 9039 / DSM 1715 / NCIB 8712) GN=dnaJ PE=3 SV=1	Uncharacterized protein OS=Hordeum vulgare var. distichum PE=4 SV=1
seed_color1	lg7	7	MLOC_12900.3	--	IPR001623; DnaJ domain	dnaJ homolog subfamily B member 7-like; K09512 DnaJ homolog subfamily B member 6	DnaJ homolog subfamily C member 5 OS=Rattus norvegicus GN=Dnajc5 PE=1 SV=1	Uncharacterized protein OS=Hordeum vulgare var. distichum PE=4 SV=1
seed_color1	lg7	7	MLOC_12900.5	--	--	dnaJ homolog subfamily B member 7-like; K09512 DnaJ homolog subfamily B member 6	--	Uncharacterized protein OS=Hordeum vulgare var. distichum PE=4 SV=1
seed_color1	lg7	7	MLOC_12135.2	--	--	--	Mechanosensitive ion channel protein 10 OS=Arabidopsis thaliana GN=MSL10 PE=1 SV=1	Uncharacterized protein OS=Hordeum vulgare var. distichum PE=4 SV=1
seed_color1	lg7	7	MLOC_12135.5	GO:0016020; membrane; Cellular Component|GO:0055085; transmembrane transport; Biological Process	IPR006685; Mechanosensitive ion channel MscS	--	Mechanosensitive ion channel protein 10 OS=Arabidopsis thaliana GN=MSL10 PE=1 SV=1	Uncharacterized protein OS=Hordeum vulgare var. distichum PE=4 SV=1
seed_color1	lg7	7	MLOC_12135.7	--	--	--	Mechanosensitive ion channel protein 10 OS=Arabidopsis thaliana GN=MSL10 PE=1 SV=1	Uncharacterized protein OS=Hordeum vulgare var. distichum PE=4 SV=1
seed_color1	lg7	7	MLOC_12135.1	--	--	--	Mechanosensitive ion channel protein 10 OS=Arabidopsis thaliana GN=MSL10 PE=1 SV=1	Uncharacterized protein OS=Hordeum vulgare var. distichum PE=4 SV=1
seed_color1	lg7	7	MLOC_12135.6	GO:0016020; membrane; Cellular Component|GO:0055085; transmembrane transport; Biological Process	IPR006685; Mechanosensitive ion channel MscS	--	Mechanosensitive ion channel protein 10 OS=Arabidopsis thaliana GN=MSL10 PE=1 SV=1	Uncharacterized protein OS=Hordeum vulgare var. distichum PE=4 SV=1
seed_color1	lg7	7	MLOC_12135.3	--	--	--	Mechanosensitive ion channel protein 10 OS=Arabidopsis thaliana GN=MSL10 PE=1 SV=1	Uncharacterized protein OS=Hordeum vulgare var. distichum PE=4 SV=1
seed_color1	lg7	7	MLOC_12135.4	--	--	--	Mechanosensitive ion channel protein 10 OS=Arabidopsis thaliana GN=MSL10 PE=1 SV=1	Uncharacterized protein OS=Hordeum vulgare var. distichum PE=4 SV=1
seed_color1	lg7	7	MLOC_12135.8	GO:0016020; membrane; Cellular Component|GO:0055085; transmembrane transport; Biological Process	IPR006685; Mechanosensitive ion channel MscS	--	Mechanosensitive ion channel protein 10 OS=Arabidopsis thaliana GN=MSL10 PE=1 SV=1	Uncharacterized protein OS=Hordeum vulgare var. distichum PE=4 SV=1
seed_color1	lg7	7	MLOC_81644.1	--	IPR026960; Reverse transcriptase zinc-binding domain	pyruvate kinase, cytosolic isozyme-like; K00873 pyruvate kinase [EC:2.7.1.40]	Putative ribonuclease H protein At1g65750 OS=Arabidopsis thaliana GN=At1g65750 PE=3 SV=1	Uncharacterized protein OS=Hordeum vulgare var. distichum PE=4 SV=1
seed_color1	lg7	7	MLOC_81644.2	--	--	uncharacterized LOC100264243; K14972 PAX-interacting protein 1	Putative ribonuclease H protein At1g65750 OS=Arabidopsis thaliana GN=At1g65750 PE=3 SV=1	Uncharacterized protein OS=Hordeum vulgare var. distichum PE=4 SV=1
seed_color1	lg7	7	MLOC_74886.1	GO:0008107; galactoside 2-alpha-L-fucosyltransferase activity; Molecular Function|GO:0016020; membrane; Cellular Component|GO:0042546; cell wall biogenesis; Biological Process	IPR004938; Xyloglucan fucosyltransferase	Os06g0212100; K13681 xyloglucan fucosyltransferase [EC:2.4.1.-]	Galactoside 2-alpha-L-fucosyltransferase OS=Arabidopsis thaliana GN=FUT1 PE=1 SV=2	Uncharacterized protein OS=Hordeum vulgare var. distichum PE=4 SV=1
seed_color1	lg7	7	MLOC_24404.1	GO:0016998; cell wall macromolecule catabolic process; Biological Process	IPR018392; Peptidoglycan-binding lysin domain	uncharacterized LOC100384051; K13473 chitin elicitor-binding protein	LysM domain-containing GPI-anchored protein 1 OS=Arabidopsis thaliana GN=LYM1 PE=1 SV=1	Uncharacterized protein OS=Hordeum vulgare var. distichum PE=4 SV=1
seed_color1	lg7	7	MLOC_62096.1	GO:0008152; metabolic process; Biological Process|GO:0016758; transferase activity, transferring hexosyl groups; Molecular Function	IPR002213; UDP-glucuronosyl/UDP-glucosyltransferase	anthocyanidin 3-O-glucoside 2'''-O-xylosyltransferase-like; K17193 anthocyanidin 3-O-glucoside 2'''-O-xylosyltransferase [EC:2.4.2.51]	Putative UDP-rhamnose:rhamnosyltransferase 1 OS=Fragaria ananassa GN=GT4 PE=2 SV=1	Glycosyltransferase OS=Hordeum vulgare var. distichum PE=3 SV=1
seed_color1	lg7	7	MLOC_57724.1	--	--	phosphoserine phosphatase, chloroplastic-like; K01079 phosphoserine phosphatase [EC:3.1.3.3]	Phosphoserine phosphatase, chloroplastic OS=Arabidopsis thaliana GN=PSP PE=1 SV=2	Uncharacterized protein OS=Hordeum vulgare var. distichum PE=4 SV=1
seed_color1	lg7	7	MLOC_10940.1	--	--	--	--	Uncharacterized protein OS=Hordeum vulgare var. distichum PE=4 SV=1
seed_color1	lg7	7	MLOC_4341.1	GO:0005524; ATP binding; Molecular Function|GO:0006457; protein folding; Biological Process|GO:0044267; cellular protein metabolic process; Biological Process|GO:0051082; unfolded protein binding; Molecular Function	IPR002423; Chaperonin Cpn60/TCP-1|IPR012717; T-complex protein 1, delta subunit|IPR017998; Chaperone tailless complex polypeptide 1 (TCP-1)	T-complex protein 1 subunit delta-like; K09496 T-complex protein 1 subunit delta	T-complex protein 1 subunit delta OS=Arabidopsis thaliana GN=CCT4 PE=1 SV=1	T-complex protein 1 subunit delta OS=Hordeum vulgare var. distichum PE=2 SV=1
seed_color1	lg7	7	MLOC_60517.1	GO:0005515; protein binding; Molecular Function|GO:0008270; zinc ion binding; Molecular Function	IPR001841; Zinc finger, RING-type	E3 ubiquitin-protein ligase EL5-like; K16286 E3 ubiquitin-protein ligase EL5 [EC:6.3.2.19]	RING-H2 finger protein ATL3 OS=Arabidopsis thaliana GN=ATL3 PE=2 SV=1	Uncharacterized protein OS=Hordeum vulgare var. distichum PE=4 SV=1
seed_color1	lg7	7	MLOC_60517.2	GO:0005515; protein binding; Molecular Function|GO:0008270; zinc ion binding; Molecular Function	IPR001841; Zinc finger, RING-type	putative RING zinc finger domain superfamily protein; K16286 E3 ubiquitin-protein ligase EL5 [EC:6.3.2.19]	RING-H2 finger protein ATL3 OS=Arabidopsis thaliana GN=ATL3 PE=2 SV=1	Uncharacterized protein OS=Hordeum vulgare var. distichum PE=4 SV=1
seed_color1	lg7	7	MLOC_67738.4	--	--	--	--	Uncharacterized protein OS=Hordeum vulgare var. distichum PE=4 SV=1
seed_color1	lg7	7	MLOC_67738.2	GO:0016791; phosphatase activity; Molecular Function	IPR010708; 5'(3')-deoxyribonucleotidase	--	--	Uncharacterized protein OS=Hordeum vulgare var. distichum PE=4 SV=1
seed_color1	lg7	7	MLOC_67738.5	--	--	--	--	Uncharacterized protein OS=Hordeum vulgare var. distichum PE=4 SV=1
seed_color1	lg7	7	MLOC_67738.3	GO:0016791; phosphatase activity; Molecular Function	IPR010708; 5'(3')-deoxyribonucleotidase	--	--	Uncharacterized protein OS=Hordeum vulgare var. distichum PE=4 SV=1
seed_color1	lg7	7	MLOC_67738.1	GO:0016791; phosphatase activity; Molecular Function	IPR010708; 5'(3')-deoxyribonucleotidase	--	--	Uncharacterized protein OS=Hordeum vulgare var. distichum PE=4 SV=1
seed_color1	lg7	7	MLOC_71556.1	--	--	hypothetical protein; K01381 saccharopepsin [EC:3.4.23.25]	Aspartic proteinase nepenthesin-1 OS=Nepenthes gracilis GN=nep1 PE=1 SV=1	Uncharacterized protein OS=Hordeum vulgare var. distichum PE=4 SV=1
seed_color1	lg7	7	MLOC_59503.8	GO:0046983; protein dimerization activity; Molecular Function	IPR011598; Myc-type, basic helix-loop-helix (bHLH) domain	PIF3; hypothetical protein; K12126 phytochrome-interacting factor 3	Transcription factor bHLH82 OS=Arabidopsis thaliana GN=BHLH82 PE=2 SV=1	Uncharacterized protein OS=Hordeum vulgare var. distichum PE=4 SV=1
seed_color1	lg7	7	MLOC_59503.9	--	--	--	--	Uncharacterized protein OS=Hordeum vulgare var. distichum PE=4 SV=1
seed_color1	lg7	7	MLOC_59503.5	GO:0046983; protein dimerization activity; Molecular Function	IPR011598; Myc-type, basic helix-loop-helix (bHLH) domain	hypothetical protein; K11253 histone H3	Transcription factor bHLH82 OS=Arabidopsis thaliana GN=BHLH82 PE=2 SV=1	Uncharacterized protein OS=Hordeum vulgare var. distichum PE=4 SV=1
seed_color1	lg7	7	MLOC_59503.6	--	--	--	--	Uncharacterized protein OS=Hordeum vulgare var. distichum PE=4 SV=1
seed_color1	lg7	7	MLOC_59503.7	GO:0046983; protein dimerization activity; Molecular Function	IPR011598; Myc-type, basic helix-loop-helix (bHLH) domain	PIF3; hypothetical protein; K12126 phytochrome-interacting factor 3	Transcription factor bHLH82 OS=Arabidopsis thaliana GN=BHLH82 PE=2 SV=1	Uncharacterized protein OS=Hordeum vulgare var. distichum PE=4 SV=1
seed_color1	lg7	7	MLOC_59503.1	GO:0046983; protein dimerization activity; Molecular Function	IPR011598; Myc-type, basic helix-loop-helix (bHLH) domain	PIF3; hypothetical protein; K12126 phytochrome-interacting factor 3	Transcription factor bHLH82 OS=Arabidopsis thaliana GN=BHLH82 PE=2 SV=1	Uncharacterized protein OS=Hordeum vulgare var. distichum PE=4 SV=1
seed_color1	lg7	7	MLOC_59503.2	--	--	--	--	Uncharacterized protein OS=Hordeum vulgare var. distichum PE=4 SV=1
seed_color1	lg7	7	MLOC_59503.3	GO:0046983; protein dimerization activity; Molecular Function	IPR011598; Myc-type, basic helix-loop-helix (bHLH) domain	PIF3; hypothetical protein; K12126 phytochrome-interacting factor 3	Transcription factor bHLH82 OS=Arabidopsis thaliana GN=BHLH82 PE=2 SV=1	Uncharacterized protein OS=Hordeum vulgare var. distichum PE=4 SV=1
seed_color1	lg7	7	MLOC_59503.4	--	--	--	--	Uncharacterized protein OS=Hordeum vulgare var. distichum PE=4 SV=1
seed_color1	lg7	7	MLOC_11770.1	GO:0005985; sucrose metabolic process; Biological Process|GO:0009058; biosynthetic process; Biological Process	IPR000368; Sucrose synthase|IPR001296; Glycosyl transferase, family 1	sucrose synthase 1-like; K00695 sucrose synthase [EC:2.4.1.13]	Sucrose synthase 1 OS=Hordeum vulgare GN=SS1 PE=1 SV=1	Uncharacterized protein OS=Hordeum vulgare var. distichum PE=4 SV=1
seed_color1	lg7	7	MLOC_11770.3	GO:0005985; sucrose metabolic process; Biological Process|GO:0009058; biosynthetic process; Biological Process	IPR000368; Sucrose synthase|IPR001296; Glycosyl transferase, family 1	sucrose synthase 1-like; K00695 sucrose synthase [EC:2.4.1.13]	Sucrose synthase 1 OS=Hordeum vulgare GN=SS1 PE=1 SV=1	Uncharacterized protein OS=Hordeum vulgare var. distichum PE=4 SV=1
seed_color1	lg7	7	MLOC_11770.4	GO:0005985; sucrose metabolic process; Biological Process|GO:0009058; biosynthetic process; Biological Process	IPR000368; Sucrose synthase|IPR001296; Glycosyl transferase, family 1	sucrose synthase 1-like; K00695 sucrose synthase [EC:2.4.1.13]	Sucrose synthase 1 OS=Hordeum vulgare GN=SS1 PE=1 SV=1	Uncharacterized protein OS=Hordeum vulgare var. distichum PE=4 SV=1
seed_color1	lg7	7	MLOC_11770.2	GO:0005985; sucrose metabolic process; Biological Process|GO:0009058; biosynthetic process; Biological Process	IPR000368; Sucrose synthase|IPR001296; Glycosyl transferase, family 1	sucrose synthase 1-like; K00695 sucrose synthase [EC:2.4.1.13]	Sucrose synthase 1 OS=Hordeum vulgare GN=SS1 PE=1 SV=1	Uncharacterized protein OS=Hordeum vulgare var. distichum PE=4 SV=1
seed_color1	lg7	7	MLOC_5181.2	GO:0005525; GTP binding; Molecular Function	IPR006073; GTP binding domain|IPR010674; Nucleolar GTP-binding protein 1, Rossman-fold domain|IPR012973; NOG, C-terminal	nucleolar GTP-binding protein 1-like; K06943 nucleolar GTP-binding protein	Nucleolar GTP-binding protein 1 OS=Arabidopsis thaliana GN=At1g50920 PE=2 SV=1	Nucleolar GTP-binding protein 1 OS=Hordeum vulgare var. distichum PE=3 SV=1
seed_color1	lg7	7	MLOC_5181.1	GO:0005525; GTP binding; Molecular Function	IPR006073; GTP binding domain|IPR010674; Nucleolar GTP-binding protein 1, Rossman-fold domain|IPR012973; NOG, C-terminal	nucleolar GTP-binding protein 1-like; K06943 nucleolar GTP-binding protein	Nucleolar GTP-binding protein 1 OS=Arabidopsis thaliana GN=At1g50920 PE=2 SV=1	Nucleolar GTP-binding protein 1 OS=Hordeum vulgare var. distichum PE=3 SV=1
seed_color1	lg7	7	MLOC_70612.3	--	IPR025846; PMR5 N-terminal domain|IPR026057; PC-Esterase	--	Protein trichome birefringence-like 1 OS=Arabidopsis thaliana GN=TBL1 PE=2 SV=1	Uncharacterized protein OS=Hordeum vulgare var. distichum PE=4 SV=1
seed_color1	lg7	7	MLOC_70612.1	--	IPR025846; PMR5 N-terminal domain|IPR026057; PC-Esterase	--	Protein trichome birefringence OS=Arabidopsis thaliana GN=TBR PE=1 SV=1	Uncharacterized protein OS=Hordeum vulgare var. distichum PE=4 SV=1
seed_color1	lg7	7	MLOC_70612.2	--	IPR025846; PMR5 N-terminal domain|IPR026057; PC-Esterase	--	Protein trichome birefringence OS=Arabidopsis thaliana GN=TBR PE=1 SV=1	Uncharacterized protein OS=Hordeum vulgare var. distichum PE=4 SV=1
seed_color1	lg7	7	MLOC_5845.2	--	IPR002885; Pentatricopeptide repeat	hypothetical protein; K17964 leucine-rich PPR motif-containing protein, mitochondrial	Putative pentatricopeptide repeat-containing protein At5g08310, mitochondrial OS=Arabidopsis thaliana GN=At5g08310 PE=3 SV=1	Uncharacterized protein OS=Hordeum vulgare var. distichum PE=4 SV=1
seed_color1	lg7	7	MLOC_5845.1	--	--	--	--	Uncharacterized protein OS=Hordeum vulgare var. distichum PE=4 SV=1
seed_color1	lg7	7	MLOC_5845.3	--	IPR002885; Pentatricopeptide repeat	hypothetical protein; K17964 leucine-rich PPR motif-containing protein, mitochondrial	Putative pentatricopeptide repeat-containing protein At5g08310, mitochondrial OS=Arabidopsis thaliana GN=At5g08310 PE=3 SV=1	Uncharacterized protein OS=Hordeum vulgare var. distichum PE=4 SV=1
seed_color1	lg7	7	MLOC_5845.4	--	IPR002885; Pentatricopeptide repeat	hypothetical protein; K17964 leucine-rich PPR motif-containing protein, mitochondrial	Putative pentatricopeptide repeat-containing protein At5g08310, mitochondrial OS=Arabidopsis thaliana GN=At5g08310 PE=3 SV=1	Uncharacterized protein OS=Hordeum vulgare var. distichum PE=4 SV=1
seed_color1	lg7	7	MLOC_5845.5	--	IPR002885; Pentatricopeptide repeat	hypothetical protein; K17964 leucine-rich PPR motif-containing protein, mitochondrial	Putative pentatricopeptide repeat-containing protein At5g08310, mitochondrial OS=Arabidopsis thaliana GN=At5g08310 PE=3 SV=1	Uncharacterized protein OS=Hordeum vulgare var. distichum PE=4 SV=1
seed_color1	lg7	7	MLOC_18907.1	GO:0046983; protein dimerization activity; Molecular Function	IPR008906; HAT dimerisation domain, C-terminal	gamma-aminobutyric acid receptor subunit beta-2-like; K05181 gamma-aminobutyric acid receptor subunit beta	--	Uncharacterized protein OS=Hordeum vulgare var. distichum PE=4 SV=1
seed_color1	lg7	7	MLOC_64254.1	--	IPR014030; Beta-ketoacyl synthase, N-terminal|IPR014031; Beta-ketoacyl synthase, C-terminal|IPR020841; Polyketide synthase, beta-ketoacyl synthase domain	3-oxoacyl-[acyl-carrier-protein] synthase I, chloroplastic-like; K09458 3-oxoacyl-[acyl-carrier-protein] synthase II [EC:2.3.1.179]	3-oxoacyl-[acyl-carrier-protein] synthase I, chloroplastic OS=Hordeum vulgare GN=KAS12 PE=1 SV=1	3-oxoacyl-[acyl-carrier-protein] synthase OS=Hordeum vulgare var. distichum PE=2 SV=1
seed_color1	lg7	7	MLOC_62640.2	GO:0003676; nucleic acid binding; Molecular Function|GO:0005634; nucleus; Cellular Component|GO:0008270; zinc ion binding; Molecular Function	IPR000690; Zinc finger, C2H2-type matrin|IPR003604; Zinc finger, U1-type|IPR013085; Zinc finger, U1-C type	uncharacterized LOC100823446; K13220 WW domain-binding protein 4	WW domain-binding protein 4 OS=Gallus gallus GN=WBP4 PE=2 SV=1	Predicted protein OS=Hordeum vulgare var. distichum PE=2 SV=1
seed_color1	lg7	7	MLOC_62640.1	GO:0003676; nucleic acid binding; Molecular Function|GO:0005634; nucleus; Cellular Component|GO:0008270; zinc ion binding; Molecular Function	IPR000690; Zinc finger, C2H2-type matrin|IPR003604; Zinc finger, U1-type|IPR013085; Zinc finger, U1-C type	uncharacterized LOC100823446; K13220 WW domain-binding protein 4	WW domain-binding protein 4 OS=Mus musculus GN=Wbp4 PE=1 SV=4	Uncharacterized protein OS=Hordeum vulgare var. distichum PE=4 SV=1
seed_color1	lg7	7	MLOC_62640.3	--	--	SORBIDRAFT_10g007260, Sb10g007260; hypothetical protein; K13220 WW domain-binding protein 4	--	Uncharacterized protein OS=Hordeum vulgare var. distichum PE=4 SV=1
seed_color1	lg7	7	MLOC_57081.3	GO:0016209; antioxidant activity; Molecular Function|GO:0016491; oxidoreductase activity; Molecular Function|GO:0055114; oxidation-reduction process; Biological Process	IPR000866; Alkyl hydroperoxide reductase subunit C/ Thiol specific antioxidant|IPR012336; Thioredoxin-like fold	peroxiredoxin Q, chloroplastic-like; K03564 peroxiredoxin Q/BCP [EC:1.11.1.15]	Peroxiredoxin Q, chloroplastic OS=Triticum aestivum GN=PRX1 PE=1 SV=1	Uncharacterized protein OS=Triticum aestivum PE=4 SV=1
seed_color1	lg7	7	MLOC_57081.4	--	IPR008470; Uncharacterised protein family Ycf33	--	--	Uncharacterized protein OS=Hordeum vulgare var. distichum PE=4 SV=1
seed_color1	lg7	7	MLOC_57081.2	GO:0016209; antioxidant activity; Molecular Function|GO:0016491; oxidoreductase activity; Molecular Function|GO:0055114; oxidation-reduction process; Biological Process	IPR000866; Alkyl hydroperoxide reductase subunit C/ Thiol specific antioxidant|IPR008470; Uncharacterised protein family Ycf33	peroxiredoxin Q, chloroplastic-like; K03564 peroxiredoxin Q/BCP [EC:1.11.1.15]	Peroxiredoxin Q, chloroplastic OS=Triticum aestivum GN=PRX1 PE=1 SV=1	Uncharacterized protein OS=Hordeum vulgare var. distichum PE=4 SV=1
seed_color1	lg7	7	MLOC_57081.1	GO:0016209; antioxidant activity; Molecular Function|GO:0016491; oxidoreductase activity; Molecular Function|GO:0055114; oxidation-reduction process; Biological Process	IPR000866; Alkyl hydroperoxide reductase subunit C/ Thiol specific antioxidant|IPR012336; Thioredoxin-like fold	peroxiredoxin Q, chloroplastic-like; K03564 peroxiredoxin Q/BCP [EC:1.11.1.15]	Peroxiredoxin Q, chloroplastic OS=Triticum aestivum GN=PRX1 PE=1 SV=1	Predicted protein OS=Hordeum vulgare var. distichum PE=2 SV=1
seed_color1	lg7	7	MLOC_5871.2	GO:0005634; nucleus; Cellular Component|GO:0006355; regulation of transcription, DNA-dependent; Biological Process|GO:0046983; protein dimerization activity; Molecular Function	IPR003311; AUX/IAA protein|IPR011525; Aux/IAA-ARF-dimerisation	uncharacterized protein LOC101303549; K14486 auxin response factor	Auxin response factor 16 OS=Oryza sativa subsp. indica GN=ARF16 PE=2 SV=1	Auxin-responsive protein OS=Hordeum vulgare var. distichum PE=3 SV=1
seed_color1	lg7	7	MLOC_5871.3	--	--	uncharacterized protein LOC101303549; K14486 auxin response factor	Auxin response factor 16 OS=Oryza sativa subsp. japonica GN=ARF16 PE=2 SV=1	Uncharacterized protein OS=Hordeum vulgare var. distichum PE=4 SV=1
seed_color1	lg7	7	MLOC_5871.1	--	--	uncharacterized protein LOC101303549; K14486 auxin response factor	Auxin response factor 16 OS=Oryza sativa subsp. japonica GN=ARF16 PE=2 SV=1	Uncharacterized protein OS=Hordeum vulgare var. distichum PE=4 SV=1
seed_color1	lg7	7	MLOC_5871.4	--	--	uncharacterized protein LOC101303549; K14486 auxin response factor	Auxin response factor 16 OS=Oryza sativa subsp. japonica GN=ARF16 PE=2 SV=1	Uncharacterized protein OS=Hordeum vulgare var. distichum PE=4 SV=1
seed_color1	lg7	7	MLOC_39161.1	--	--	--	--	Uncharacterized protein OS=Hordeum vulgare var. distichum PE=4 SV=1
seed_color1	lg7	7	MLOC_63497.1	--	IPR009719; Protein of unknown function DUF1296, plant	--	--	Uncharacterized protein OS=Hordeum vulgare var. distichum PE=4 SV=1
seed_color1	lg7	7	MLOC_63497.2	--	IPR009719; Protein of unknown function DUF1296, plant	--	--	Uncharacterized protein OS=Hordeum vulgare var. distichum PE=4 SV=1
seed_color1	lg7	7	MLOC_38681.3	GO:0005515; protein binding; Molecular Function|GO:0008270; zinc ion binding; Molecular Function	IPR001965; Zinc finger, PHD-type	uncharacterized LOC100830069; K11380 NuA3 HAT complex component NTO1	NuA3 HAT complex component NTO1 OS=Saccharomyces cerevisiae (strain ATCC 204508 / S288c) GN=NTO1 PE=1 SV=1	Uncharacterized protein OS=Hordeum vulgare var. distichum PE=4 SV=1
seed_color1	lg7	7	MLOC_38681.4	--	--	uncharacterized LOC100830069; K11380 NuA3 HAT complex component NTO1	--	Uncharacterized protein OS=Hordeum vulgare var. distichum PE=4 SV=1
seed_color1	lg7	7	MLOC_38681.6	GO:0005515; protein binding; Molecular Function|GO:0008270; zinc ion binding; Molecular Function	IPR001965; Zinc finger, PHD-type|IPR019787; Zinc finger, PHD-finger	KAFR0K02120; hypothetical protein; K11380 NuA3 HAT complex component NTO1	NuA3 HAT complex component NTO1 OS=Saccharomyces cerevisiae (strain ATCC 204508 / S288c) GN=NTO1 PE=1 SV=1	Uncharacterized protein OS=Hordeum vulgare var. distichum PE=4 SV=1
seed_color1	lg7	7	MLOC_38681.5	--	--	uncharacterized LOC100830069; K11380 NuA3 HAT complex component NTO1	--	Uncharacterized protein OS=Hordeum vulgare var. distichum PE=4 SV=1
seed_color1	lg7	7	MLOC_38681.8	GO:0005515; protein binding; Molecular Function|GO:0008270; zinc ion binding; Molecular Function	IPR001965; Zinc finger, PHD-type|IPR019787; Zinc finger, PHD-finger	NCAS0A14700; hypothetical protein; K11380 NuA3 HAT complex component NTO1	Peregrin OS=Homo sapiens GN=BRPF1 PE=1 SV=2	Uncharacterized protein OS=Hordeum vulgare var. distichum PE=4 SV=1
seed_color1	lg7	7	MLOC_38681.7	GO:0005515; protein binding; Molecular Function|GO:0008270; zinc ion binding; Molecular Function	IPR001965; Zinc finger, PHD-type|IPR019787; Zinc finger, PHD-finger	NCAS0A14700; hypothetical protein; K11380 NuA3 HAT complex component NTO1	Peregrin OS=Homo sapiens GN=BRPF1 PE=1 SV=2	Uncharacterized protein OS=Hordeum vulgare var. distichum PE=4 SV=1
seed_color1	lg7	7	MLOC_38681.1	GO:0005515; protein binding; Molecular Function|GO:0008270; zinc ion binding; Molecular Function	IPR001965; Zinc finger, PHD-type|IPR019787; Zinc finger, PHD-finger	uncharacterized LOC100830069; K11380 NuA3 HAT complex component NTO1	NuA3 HAT complex component NTO1 OS=Saccharomyces cerevisiae (strain ATCC 204508 / S288c) GN=NTO1 PE=1 SV=1	Uncharacterized protein OS=Hordeum vulgare var. distichum PE=4 SV=1
seed_color1	lg7	7	MLOC_38681.2	GO:0005515; protein binding; Molecular Function|GO:0008270; zinc ion binding; Molecular Function	IPR001965; Zinc finger, PHD-type|IPR019787; Zinc finger, PHD-finger	uncharacterized LOC100830069; K11380 NuA3 HAT complex component NTO1	NuA3 HAT complex component NTO1 OS=Saccharomyces cerevisiae (strain ATCC 204508 / S288c) GN=NTO1 PE=1 SV=1	Uncharacterized protein OS=Hordeum vulgare var. distichum PE=4 SV=1
seed_color1	lg7	7	MLOC_55819.1	--	--	--	--	Uncharacterized protein OS=Hordeum vulgare var. distichum PE=4 SV=1
seed_color1	lg7	7	MLOC_55819.2	--	--	--	--	Uncharacterized protein OS=Hordeum vulgare var. distichum PE=4 SV=1
seed_color1	lg7	7	MLOC_19368.1	--	IPR005824; KOW	putative transcription elongation factor SPT5 homolog 1-like; K15172 transcription elongation factor SPT5	Putative transcription elongation factor SPT5 homolog 1 OS=Arabidopsis thaliana GN=At4g08350 PE=1 SV=2	Uncharacterized protein OS=Hordeum vulgare var. distichum PE=4 SV=1
seed_color1	lg7	7	MLOC_19368.2	GO:0006355; regulation of transcription, DNA-dependent; Biological Process	IPR005100; Transcription elongation factor Spt5, NGN domain|IPR006645; Transcription antitermination protein NusG, N-terminal domain	putative transcription elongation factor SPT5 homolog 1-like; K15172 transcription elongation factor SPT5	Putative transcription elongation factor SPT5 homolog 1 OS=Arabidopsis thaliana GN=At4g08350 PE=1 SV=2	Uncharacterized protein OS=Hordeum vulgare var. distichum PE=4 SV=1
seed_color1	lg7	7	MLOC_19368.6	--	IPR005824; KOW	putative transcription elongation factor SPT5 homolog 1-like; K15172 transcription elongation factor SPT5	Putative transcription elongation factor SPT5 homolog 1 OS=Arabidopsis thaliana GN=At4g08350 PE=1 SV=2	Uncharacterized protein OS=Hordeum vulgare var. distichum PE=4 SV=1
seed_color1	lg7	7	MLOC_19368.5	--	IPR005824; KOW	putative transcription elongation factor SPT5 homolog 1-like; K15172 transcription elongation factor SPT5	Putative transcription elongation factor SPT5 homolog 1 OS=Arabidopsis thaliana GN=At4g08350 PE=1 SV=2	Uncharacterized protein OS=Hordeum vulgare var. distichum PE=4 SV=1
seed_color1	lg7	7	MLOC_19368.3	--	IPR005824; KOW	putative transcription elongation factor SPT5 homolog 1-like; K15172 transcription elongation factor SPT5	Putative transcription elongation factor SPT5 homolog 1 OS=Arabidopsis thaliana GN=At4g08350 PE=1 SV=2	Uncharacterized protein OS=Hordeum vulgare var. distichum PE=4 SV=1
seed_color1	lg7	7	MLOC_19368.7	GO:0006355; regulation of transcription, DNA-dependent; Biological Process	IPR005100; Transcription elongation factor Spt5, NGN domain|IPR005824; KOW|IPR006645; Transcription antitermination protein NusG, N-terminal domain	putative transcription elongation factor SPT5 homolog 1-like; K15172 transcription elongation factor SPT5	Putative transcription elongation factor SPT5 homolog 1 OS=Arabidopsis thaliana GN=At4g08350 PE=1 SV=2	Uncharacterized protein OS=Hordeum vulgare var. distichum PE=4 SV=1
seed_color1	lg7	7	MLOC_19368.4	--	IPR005824; KOW	putative transcription elongation factor SPT5 homolog 1-like; K15172 transcription elongation factor SPT5	Putative transcription elongation factor SPT5 homolog 1 OS=Arabidopsis thaliana GN=At4g08350 PE=1 SV=2	Uncharacterized protein OS=Hordeum vulgare var. distichum PE=4 SV=1
seed_color1	lg7	7	MLOC_34350.6	GO:0004672; protein kinase activity; Molecular Function|GO:0004713; protein tyrosine kinase activity; Molecular Function|GO:0005515; protein binding; Molecular Function|GO:0005524; ATP binding; Molecular Function|GO:0006468; protein phosphorylation; Biological Process	IPR000719; Protein kinase domain|IPR001611; Leucine-rich repeat|IPR002290; Serine/threonine- / dual specificity protein kinase, catalytic domain|IPR020635; Tyrosine-protein kinase, catalytic domain	receptor protein kinase CLAVATA1-like; K00924 [EC:2.7.1.-]	LRR receptor-like serine/threonine-protein kinase ERECTA OS=Arabidopsis thaliana GN=ERECTA PE=1 SV=1	Uncharacterized protein OS=Hordeum vulgare var. distichum PE=3 SV=1
seed_color1	lg7	7	MLOC_34350.7	GO:0004672; protein kinase activity; Molecular Function|GO:0004713; protein tyrosine kinase activity; Molecular Function|GO:0005524; ATP binding; Molecular Function|GO:0006468; protein phosphorylation; Biological Process	IPR000719; Protein kinase domain|IPR002290; Serine/threonine- / dual specificity protein kinase, catalytic domain|IPR020635; Tyrosine-protein kinase, catalytic domain	hypothetical protein; K13418 somatic embryogenesis receptor kinase 1 [EC:2.7.10.1 2.7.11.1]	LRR receptor-like serine/threonine-protein kinase ERECTA OS=Arabidopsis thaliana GN=ERECTA PE=1 SV=1	Uncharacterized protein OS=Hordeum vulgare var. distichum PE=3 SV=1
seed_color1	lg7	7	MLOC_34350.1	GO:0005515; protein binding; Molecular Function	IPR001611; Leucine-rich repeat	hypothetical protein; K13420 LRR receptor-like serine/threonine-protein kinase FLS2 [EC:2.7.11.1]	LRR receptor-like serine/threonine-protein kinase ERECTA OS=Arabidopsis thaliana GN=ERECTA PE=1 SV=1	Uncharacterized protein OS=Hordeum vulgare var. distichum PE=4 SV=1
seed_color1	lg7	7	MLOC_34350.3	GO:0004672; protein kinase activity; Molecular Function|GO:0004713; protein tyrosine kinase activity; Molecular Function|GO:0005524; ATP binding; Molecular Function|GO:0006468; protein phosphorylation; Biological Process	IPR000719; Protein kinase domain|IPR002290; Serine/threonine- / dual specificity protein kinase, catalytic domain|IPR020635; Tyrosine-protein kinase, catalytic domain	hypothetical protein; K04733 interleukin-1 receptor-associated kinase 4 [EC:2.7.11.1]	LRR receptor-like serine/threonine-protein kinase ERECTA OS=Arabidopsis thaliana GN=ERECTA PE=1 SV=1	Uncharacterized protein OS=Hordeum vulgare var. distichum PE=3 SV=1
seed_color1	lg7	7	MLOC_34350.2	GO:0005515; protein binding; Molecular Function	IPR001611; Leucine-rich repeat|IPR003591; Leucine-rich repeat, typical subtype|IPR013210; Leucine-rich repeat-containing N-terminal, type 2	probable LRR receptor-like serine/threonine-protein kinase At3g47570-like; K13420 LRR receptor-like serine/threonine-protein kinase FLS2 [EC:2.7.11.1]	LRR receptor-like serine/threonine-protein kinase ERECTA OS=Arabidopsis thaliana GN=ERECTA PE=1 SV=1	Uncharacterized protein OS=Hordeum vulgare var. distichum PE=4 SV=1
seed_color1	lg7	7	MLOC_34350.4	GO:0004672; protein kinase activity; Molecular Function|GO:0004713; protein tyrosine kinase activity; Molecular Function|GO:0005515; protein binding; Molecular Function|GO:0005524; ATP binding; Molecular Function|GO:0006468; protein phosphorylation; Biological Process	IPR000719; Protein kinase domain|IPR001611; Leucine-rich repeat|IPR002290; Serine/threonine- / dual specificity protein kinase, catalytic domain|IPR003591; Leucine-rich repeat, typical subtype|IPR013210; Leucine-rich repeat-containing N-terminal, type 2|IPR020635; Tyrosine-protein kinase, catalytic domain	receptor protein kinase CLAVATA1-like; K00924 [EC:2.7.1.-]	LRR receptor-like serine/threonine-protein kinase ERECTA OS=Arabidopsis thaliana GN=ERECTA PE=1 SV=1	Uncharacterized protein OS=Hordeum vulgare var. distichum PE=3 SV=1
seed_color1	lg7	7	MLOC_34350.5	GO:0004672; protein kinase activity; Molecular Function|GO:0004713; protein tyrosine kinase activity; Molecular Function|GO:0005515; protein binding; Molecular Function|GO:0005524; ATP binding; Molecular Function|GO:0006468; protein phosphorylation; Biological Process	IPR000719; Protein kinase domain|IPR001611; Leucine-rich repeat|IPR002290; Serine/threonine- / dual specificity protein kinase, catalytic domain|IPR020635; Tyrosine-protein kinase, catalytic domain	receptor protein kinase CLAVATA1-like; K00924 [EC:2.7.1.-]	LRR receptor-like serine/threonine-protein kinase ERECTA OS=Arabidopsis thaliana GN=ERECTA PE=1 SV=1	Uncharacterized protein OS=Hordeum vulgare var. distichum PE=3 SV=1
seed_color1	lg7	7	MLOC_29995.1	--	--	--	--	Uncharacterized protein OS=Hordeum vulgare var. distichum PE=4 SV=1
seed_color1	lg7	7	MLOC_49421.1	--	--	ubiquitin-conjugating enzyme E2 34-like; K04554 ubiquitin-conjugating enzyme E2 J2 [EC:6.3.2.19]	Ubiquitin-conjugating enzyme E2 34 OS=Arabidopsis thaliana GN=UBC34 PE=2 SV=1	Uncharacterized protein OS=Hordeum vulgare var. distichum PE=4 SV=1
seed_color1	lg7	7	MLOC_38343.1	GO:0008152; metabolic process; Biological Process|GO:0016758; transferase activity, transferring hexosyl groups; Molecular Function	IPR002213; UDP-glucuronosyl/UDP-glucosyltransferase	UDP-glucosyltransferase, putative (EC:2.4.1.115); K12930 anthocyanidin 3-O-glucosyltransferase [EC:2.4.1.115]	Anthocyanidin 3-O-glucosyltransferase OS=Hordeum vulgare GN=BZ1 PE=3 SV=1	Uncharacterized protein OS=Hordeum vulgare var. distichum PE=4 SV=1
seed_color1	lg7	7	EPlHVUG00000001039	NONE
seed_color1	lg7	7	MLOC_73925.1	GO:0004867; serine-type endopeptidase inhibitor activity; Molecular Function|GO:0009611; response to wounding; Biological Process	IPR000864; Proteinase inhibitor I13, potato inhibitor I	--	Subtilisin inhibitor 1 OS=Phaseolus angularis PE=1 SV=1	Uncharacterized protein OS=Hordeum vulgare var. distichum PE=4 SV=1
seed_color1	lg7	7	MLOC_40523.1	GO:0006952; defense response; Biological Process|GO:0009607; response to biotic stimulus; Biological Process	IPR000916; Bet v I domain|IPR024949; Bet v I type allergen	--	Pathogenesis-related protein 1 OS=Asparagus officinalis GN=PR1 PE=2 SV=1	Uncharacterized protein OS=Hordeum vulgare var. distichum PE=3 SV=1
seed_color1	lg7	7	MLOC_44139.2	GO:0042578; phosphoric ester hydrolase activity; Molecular Function	IPR002013; Synaptojanin, N-terminal	hypothetical protein; K01230 mannosyl-oligosaccharide alpha-1,2-mannosidase [EC:3.2.1.113]	Phosphoinositide phosphatase SAC3 OS=Arabidopsis thaliana GN=SAC3 PE=2 SV=1	Predicted protein OS=Hordeum vulgare var. distichum PE=2 SV=1
seed_color1	lg7	7	MLOC_44139.1	GO:0042578; phosphoric ester hydrolase activity; Molecular Function	IPR002013; Synaptojanin, N-terminal	hypothetical protein; K01230 mannosyl-oligosaccharide alpha-1,2-mannosidase [EC:3.2.1.113]	Phosphoinositide phosphatase SAC3 OS=Arabidopsis thaliana GN=SAC3 PE=2 SV=1	Predicted protein OS=Hordeum vulgare var. distichum PE=2 SV=1
seed_color1	lg7	7	MLOC_18163.6	--	--	--	--	Uncharacterized protein OS=Hordeum vulgare var. distichum PE=4 SV=1
seed_color1	lg7	7	MLOC_18163.7	--	--	--	--	Uncharacterized protein OS=Hordeum vulgare var. distichum PE=4 SV=1
seed_color1	lg7	7	MLOC_18163.3	--	--	--	--	Uncharacterized protein OS=Hordeum vulgare var. distichum PE=4 SV=1
seed_color1	lg7	7	MLOC_18163.2	GO:0006508; proteolysis; Biological Process|GO:0008234; cysteine-type peptidase activity; Molecular Function	IPR003653; Peptidase C48, SUMO/Sentrin/Ubl1	uncharacterized LOC100256951; K10808 ribonucleoside-diphosphate reductase subunit M2 [EC:1.17.4.1]	Putative ubiquitin-like-specific protease 1B OS=Arabidopsis thaliana GN=ULP1B PE=5 SV=2	Uncharacterized protein OS=Hordeum vulgare var. distichum PE=4 SV=1
seed_color1	lg7	7	MLOC_18163.4	GO:0006508; proteolysis; Biological Process|GO:0008234; cysteine-type peptidase activity; Molecular Function	IPR003653; Peptidase C48, SUMO/Sentrin/Ubl1	ubiquitin-like-specific protease ESD4-like; K08592 sentrin-specific protease 1 [EC:3.4.22.68]	Putative ubiquitin-like-specific protease 1B OS=Arabidopsis thaliana GN=ULP1B PE=5 SV=2	Uncharacterized protein OS=Hordeum vulgare var. distichum PE=4 SV=1
seed_color1	lg7	7	MLOC_18163.5	GO:0006508; proteolysis; Biological Process|GO:0008234; cysteine-type peptidase activity; Molecular Function	IPR003653; Peptidase C48, SUMO/Sentrin/Ubl1	ubiquitin-like-specific protease ESD4-like; K08592 sentrin-specific protease 1 [EC:3.4.22.68]	Putative ubiquitin-like-specific protease 1B OS=Arabidopsis thaliana GN=ULP1B PE=5 SV=2	Uncharacterized protein OS=Hordeum vulgare var. distichum PE=4 SV=1
seed_color1	lg7	7	MLOC_18163.1	--	--	--	--	Uncharacterized protein OS=Hordeum vulgare var. distichum PE=4 SV=1
seed_color1	lg7	7	MLOC_68396.1	GO:0016020; membrane; Cellular Component|GO:0016021; integral to membrane; Cellular Component|GO:0022857; transmembrane transporter activity; Molecular Function|GO:0022891; substrate-specific transmembrane transporter activity; Molecular Function|GO:0055085; transmembrane transport; Biological Process	IPR003663; Sugar/inositol transporter|IPR005828; General substrate transporter|IPR020846; Major facilitator superfamily domain	Inositol transporter 1 isoform 1; K08150 MFS transporter, SP family, solute carrier family 2 (myo-inositol transporter), member 13	Probable polyol transporter 6 OS=Arabidopsis thaliana GN=PLT6 PE=2 SV=2	Uncharacterized protein OS=Hordeum vulgare var. distichum PE=3 SV=1
seed_color1	lg7	7	EPlHVUG00000000718	NONE
seed_color1	lg7	7	MLOC_3946.4	--	IPR009818; Ataxin-2, C-terminal	--	Polyadenylate-binding protein-interacting protein 7 OS=Arabidopsis thaliana GN=CID7 PE=1 SV=1	Uncharacterized protein OS=Hordeum vulgare var. distichum PE=4 SV=1
seed_color1	lg7	7	MLOC_3946.6	--	IPR009818; Ataxin-2, C-terminal	--	Polyadenylate-binding protein-interacting protein 7 OS=Arabidopsis thaliana GN=CID7 PE=1 SV=1	Uncharacterized protein OS=Hordeum vulgare var. distichum PE=4 SV=1
seed_color1	lg7	7	MLOC_3946.5	--	IPR002625; Smr protein/MutS2 C-terminal|IPR009818; Ataxin-2, C-terminal|IPR013899; Domain of unknown function DUF1771	mutS family DNA mismatch repair protein MSH4 isoform 1; K08740 DNA mismatch repair protein MSH4	Polyadenylate-binding protein-interacting protein 7 OS=Arabidopsis thaliana GN=CID7 PE=1 SV=1	Uncharacterized protein OS=Hordeum vulgare var. distichum PE=4 SV=1
seed_color1	lg7	7	MLOC_3946.7	--	IPR009818; Ataxin-2, C-terminal	--	Polyadenylate-binding protein-interacting protein 7 OS=Arabidopsis thaliana GN=CID7 PE=1 SV=1	Uncharacterized protein OS=Hordeum vulgare var. distichum PE=4 SV=1
seed_color1	lg7	7	MLOC_3946.3	--	IPR002625; Smr protein/MutS2 C-terminal|IPR013899; Domain of unknown function DUF1771	mutS family DNA mismatch repair protein MSH4 isoform 1; K08740 DNA mismatch repair protein MSH4	Polyadenylate-binding protein-interacting protein 7 OS=Arabidopsis thaliana GN=CID7 PE=1 SV=1	Uncharacterized protein OS=Hordeum vulgare var. distichum PE=4 SV=1
seed_color1	lg7	7	MLOC_3946.1	--	IPR002625; Smr protein/MutS2 C-terminal|IPR009818; Ataxin-2, C-terminal|IPR013899; Domain of unknown function DUF1771	mutS family DNA mismatch repair protein MSH4 isoform 1; K08740 DNA mismatch repair protein MSH4	Polyadenylate-binding protein-interacting protein 7 OS=Arabidopsis thaliana GN=CID7 PE=1 SV=1	Uncharacterized protein OS=Hordeum vulgare var. distichum PE=4 SV=1
seed_color1	lg7	7	MLOC_3946.2	--	IPR002625; Smr protein/MutS2 C-terminal|IPR009818; Ataxin-2, C-terminal|IPR013899; Domain of unknown function DUF1771	mutS family DNA mismatch repair protein MSH4 isoform 1; K08740 DNA mismatch repair protein MSH4	Polyadenylate-binding protein-interacting protein 7 OS=Arabidopsis thaliana GN=CID7 PE=1 SV=1	Uncharacterized protein OS=Hordeum vulgare var. distichum PE=4 SV=1
seed_color1	lg7	7	MLOC_54177.1	--	IPR021149; Oligosaccharyl transferase complex, subunit OST3/OST6	uncharacterized LOC100826386; K12669 oligosaccharyltransferase complex subunit gamma	Probable dolichyl-diphosphooligosaccharide--protein glycosyltransferase subunit 3 OS=Oryza sativa subsp. japonica GN=OST3 PE=2 SV=1	Uncharacterized protein OS=Hordeum vulgare var. distichum PE=4 SV=1
seed_color1	lg7	7	MLOC_54177.2	--	IPR021149; Oligosaccharyl transferase complex, subunit OST3/OST6	uncharacterized LOC100826386; K12669 oligosaccharyltransferase complex subunit gamma	Probable dolichyl-diphosphooligosaccharide--protein glycosyltransferase subunit 3 OS=Oryza sativa subsp. japonica GN=OST3 PE=2 SV=1	Uncharacterized protein OS=Hordeum vulgare var. distichum PE=4 SV=1
seed_color1	lg7	7	MLOC_77739.1	GO:0006807; nitrogen compound metabolic process; Biological Process|GO:0016810; hydrolase activity, acting on carbon-nitrogen (but not peptide) bonds; Molecular Function	IPR003010; Carbon-nitrogen hydrolase	omega-amidase NIT2-like; K13566 omega-amidase [EC:3.5.1.3]	Omega-amidase, chloroplastic OS=Arabidopsis thaliana GN=NLP3 PE=1 SV=1	Uncharacterized protein OS=Hordeum vulgare var. distichum PE=4 SV=1
seed_color1	lg7	7	MLOC_77739.7	GO:0006807; nitrogen compound metabolic process; Biological Process|GO:0016810; hydrolase activity, acting on carbon-nitrogen (but not peptide) bonds; Molecular Function	IPR003010; Carbon-nitrogen hydrolase	Os06g0206000; Similar to carbon-nitrogen hydrolase family protein.; K13566 omega-amidase [EC:3.5.1.3]	Omega-amidase, chloroplastic OS=Arabidopsis thaliana GN=NLP3 PE=1 SV=1	Uncharacterized protein OS=Hordeum vulgare var. distichum PE=4 SV=1
seed_color1	lg7	7	MLOC_77739.4	GO:0006807; nitrogen compound metabolic process; Biological Process|GO:0016810; hydrolase activity, acting on carbon-nitrogen (but not peptide) bonds; Molecular Function	IPR003010; Carbon-nitrogen hydrolase	omega-amidase NIT2-like; K13566 omega-amidase [EC:3.5.1.3]	Omega-amidase, chloroplastic OS=Arabidopsis thaliana GN=NLP3 PE=1 SV=1	Uncharacterized protein OS=Hordeum vulgare var. distichum PE=4 SV=1
seed_color1	lg7	7	MLOC_77739.2	GO:0006807; nitrogen compound metabolic process; Biological Process|GO:0016810; hydrolase activity, acting on carbon-nitrogen (but not peptide) bonds; Molecular Function	IPR003010; Carbon-nitrogen hydrolase	Os06g0206000; Similar to carbon-nitrogen hydrolase family protein.; K13566 omega-amidase [EC:3.5.1.3]	Omega-amidase, chloroplastic OS=Arabidopsis thaliana GN=NLP3 PE=1 SV=1	Uncharacterized protein OS=Hordeum vulgare var. distichum PE=4 SV=1
seed_color1	lg7	7	MLOC_77739.6	GO:0006807; nitrogen compound metabolic process; Biological Process|GO:0016810; hydrolase activity, acting on carbon-nitrogen (but not peptide) bonds; Molecular Function	IPR003010; Carbon-nitrogen hydrolase	Os06g0206000; Similar to carbon-nitrogen hydrolase family protein.; K13566 omega-amidase [EC:3.5.1.3]	Omega-amidase, chloroplastic OS=Arabidopsis thaliana GN=NLP3 PE=1 SV=1	Uncharacterized protein OS=Hordeum vulgare var. distichum PE=4 SV=1
seed_color1	lg7	7	MLOC_77739.3	--	--	omega-amidase NIT2-like; K13566 omega-amidase [EC:3.5.1.3]	Omega-amidase, chloroplastic OS=Arabidopsis thaliana GN=NLP3 PE=1 SV=1	Uncharacterized protein OS=Hordeum vulgare var. distichum PE=4 SV=1
seed_color1	lg7	7	MLOC_77739.5	GO:0006807; nitrogen compound metabolic process; Biological Process|GO:0016810; hydrolase activity, acting on carbon-nitrogen (but not peptide) bonds; Molecular Function	IPR003010; Carbon-nitrogen hydrolase	omega-amidase NIT2-like; K13566 omega-amidase [EC:3.5.1.3]	Omega-amidase, chloroplastic OS=Arabidopsis thaliana GN=NLP3 PE=1 SV=1	Uncharacterized protein OS=Hordeum vulgare var. distichum PE=4 SV=1
seed_color1	lg7	7	MLOC_67237.3	GO:0004672; protein kinase activity; Molecular Function|GO:0004713; protein tyrosine kinase activity; Molecular Function|GO:0005524; ATP binding; Molecular Function|GO:0006468; protein phosphorylation; Biological Process	IPR000719; Protein kinase domain|IPR002290; Serine/threonine- / dual specificity protein kinase, catalytic domain|IPR020635; Tyrosine-protein kinase, catalytic domain	Avr9/Cf-9 induced kinase; K04733 interleukin-1 receptor-associated kinase 4 [EC:2.7.11.1]	Serine/threonine-protein kinase At5g01020 OS=Arabidopsis thaliana GN=At5g01020 PE=1 SV=1	Uncharacterized protein OS=Hordeum vulgare var. distichum PE=4 SV=1
seed_color1	lg7	7	MLOC_67237.2	GO:0004672; protein kinase activity; Molecular Function|GO:0004713; protein tyrosine kinase activity; Molecular Function|GO:0005524; ATP binding; Molecular Function|GO:0006468; protein phosphorylation; Biological Process	IPR000719; Protein kinase domain|IPR001245; Serine-threonine/tyrosine-protein kinase catalytic domain|IPR002290; Serine/threonine- / dual specificity protein kinase, catalytic domain|IPR020635; Tyrosine-protein kinase, catalytic domain	putative receptor-like protein kinase At1g72540-like; K04733 interleukin-1 receptor-associated kinase 4 [EC:2.7.11.1]	Putative receptor-like protein kinase At1g72540 OS=Arabidopsis thaliana GN=At1g72540 PE=2 SV=1	Uncharacterized protein OS=Hordeum vulgare var. distichum PE=4 SV=1
seed_color1	lg7	7	MLOC_67237.5	GO:0004672; protein kinase activity; Molecular Function|GO:0005524; ATP binding; Molecular Function|GO:0006468; protein phosphorylation; Biological Process	IPR000719; Protein kinase domain	probable serine/threonine-protein kinase NAK-like; K04733 interleukin-1 receptor-associated kinase 4 [EC:2.7.11.1]	Serine/threonine-protein kinase At5g01020 OS=Arabidopsis thaliana GN=At5g01020 PE=1 SV=1	Uncharacterized protein OS=Triticum aestivum PE=4 SV=1
seed_color1	lg7	7	MLOC_67237.4	GO:0004672; protein kinase activity; Molecular Function|GO:0004713; protein tyrosine kinase activity; Molecular Function|GO:0005524; ATP binding; Molecular Function|GO:0006468; protein phosphorylation; Biological Process	IPR000719; Protein kinase domain|IPR001245; Serine-threonine/tyrosine-protein kinase catalytic domain|IPR020635; Tyrosine-protein kinase, catalytic domain	Avr9/Cf-9 induced kinase; K04733 interleukin-1 receptor-associated kinase 4 [EC:2.7.11.1]	Serine/threonine-protein kinase At5g01020 OS=Arabidopsis thaliana GN=At5g01020 PE=1 SV=1	Uncharacterized protein OS=Hordeum vulgare var. distichum PE=4 SV=1
seed_color1	lg7	7	MLOC_67237.1	GO:0004672; protein kinase activity; Molecular Function|GO:0004713; protein tyrosine kinase activity; Molecular Function|GO:0005524; ATP binding; Molecular Function|GO:0006468; protein phosphorylation; Biological Process	IPR000719; Protein kinase domain|IPR001245; Serine-threonine/tyrosine-protein kinase catalytic domain|IPR002290; Serine/threonine- / dual specificity protein kinase, catalytic domain|IPR020635; Tyrosine-protein kinase, catalytic domain	Protein kinase APK1B, chloroplast precursor, putative (EC:2.7.10.2); K04733 interleukin-1 receptor-associated kinase 4 [EC:2.7.11.1]	Serine/threonine-protein kinase At5g01020 OS=Arabidopsis thaliana GN=At5g01020 PE=1 SV=1	Uncharacterized protein OS=Hordeum vulgare var. distichum PE=4 SV=1
seed_color1	lg7	7	MLOC_5182.1	GO:0009055; electron carrier activity; Molecular Function|GO:0051536; iron-sulfur cluster binding; Molecular Function|GO:0051537; 2 iron, 2 sulfur cluster binding; Molecular Function	IPR001041; 2Fe-2S ferredoxin-type domain|IPR001055; Adrenodoxin	etp1, cox15; mitochondrial type I [2Fe-2S] ferredoxin Etp1/cytochrome oxidase cofactor Cox15, fusion; K02259 cytochrome c oxidase assembly protein subunit 15	Adrenodoxin-like protein 2, mitochondrial OS=Arabidopsis thaliana GN=MFDX2 PE=2 SV=1	Uncharacterized protein OS=Hordeum vulgare var. distichum PE=4 SV=1
seed_color1	lg7	7	MLOC_5182.4	--	--	--	--	Uncharacterized protein OS=Hordeum vulgare var. distichum PE=4 SV=1
seed_color1	lg7	7	MLOC_5182.2	GO:0009055; electron carrier activity; Molecular Function|GO:0051536; iron-sulfur cluster binding; Molecular Function|GO:0051537; 2 iron, 2 sulfur cluster binding; Molecular Function	IPR001041; 2Fe-2S ferredoxin-type domain|IPR001055; Adrenodoxin	etp1, cox15; mitochondrial type I [2Fe-2S] ferredoxin Etp1/cytochrome oxidase cofactor Cox15, fusion; K02259 cytochrome c oxidase assembly protein subunit 15	Adrenodoxin-like protein 2, mitochondrial OS=Arabidopsis thaliana GN=MFDX2 PE=2 SV=1	Uncharacterized protein OS=Hordeum vulgare var. distichum PE=4 SV=1
seed_color1	lg7	7	MLOC_5182.3	--	--	--	Adrenodoxin-like protein 1, mitochondrial OS=Arabidopsis thaliana GN=MFDX1 PE=1 SV=1	Uncharacterized protein OS=Hordeum vulgare var. distichum PE=4 SV=1
seed_color1	lg7	7	MLOC_4332.1	GO:0046983; protein dimerization activity; Molecular Function	IPR011598; Myc-type, basic helix-loop-helix (bHLH) domain	basic helix-loop-helix family protein; K10863 aprataxin [EC:3.-.-.-]	Transcription factor IND OS=Arabidopsis thaliana GN=IND PE=1 SV=3	Uncharacterized protein OS=Hordeum vulgare var. distichum PE=4 SV=1
