# Supplementary material for: Construction of a high-density genetic map: genotyping by sequencing (GBS) to map purple seed coat color (Psc) in hulless barley
Source: Hereditas. 2018 Nov 17;155:37. doi: 10.1186/s41065-018-0072-6 (PMC6240233; doi:10.1186/s41065-018-0072-6)
Supplement: Supplementary file 6 — Gene annotations of 7H within the region encompassing 90.50–90.70 cM. (XLSX 25 kb) [file 41065_2018_72_MOESM6_ESM.xlsx]

## Sheet: 5
#Trait	Lg	CHR	Transcript_ID	IPR2GO	InterPro	KEGG	Swissprot	TrEMBL
seed_color1	lg7	7	MLOC_18813.1	GO:0000166; nucleotide binding; Molecular Function|GO:0003677; DNA binding; Molecular Function|GO:0005515; protein binding; Molecular Function|GO:0005524; ATP binding; Molecular Function|GO:0008270; zinc ion binding; Molecular Function|GO:0017111; nucleoside-triphosphatase activity; Molecular Function	IPR001025; Bromo adjacent homology (BAH) domain|IPR001965; Zinc finger, PHD-type|IPR003593; AAA+ ATPase domain|IPR003959; ATPase, AAA-type, core|IPR019787; Zinc finger, PHD-finger	origin recognition complex subunit 1-like; K02603 origin recognition complex subunit 1	Origin of replication complex subunit 1 OS=Oryza sativa subsp. japonica GN=ORC1 PE=2 SV=1	Uncharacterized protein OS=Hordeum vulgare var. distichum PE=4 SV=1
seed_color1	lg7	7	MLOC_18813.4	GO:0003677; DNA binding; Molecular Function|GO:0005515; protein binding; Molecular Function|GO:0008270; zinc ion binding; Molecular Function	IPR001025; Bromo adjacent homology (BAH) domain|IPR001965; Zinc finger, PHD-type|IPR019787; Zinc finger, PHD-finger	origin recognition complex subunit 1-like; K02603 origin recognition complex subunit 1	Origin of replication complex subunit 1 OS=Oryza sativa subsp. japonica GN=ORC1 PE=2 SV=1	Uncharacterized protein OS=Hordeum vulgare var. distichum PE=4 SV=1
seed_color1	lg7	7	MLOC_18813.3	GO:0003677; DNA binding; Molecular Function|GO:0005515; protein binding; Molecular Function|GO:0008270; zinc ion binding; Molecular Function	IPR001025; Bromo adjacent homology (BAH) domain|IPR001965; Zinc finger, PHD-type|IPR019787; Zinc finger, PHD-finger	origin recognition complex subunit 1-like; K02603 origin recognition complex subunit 1	Origin of replication complex subunit 1 OS=Oryza sativa subsp. japonica GN=ORC1 PE=2 SV=1	Uncharacterized protein OS=Hordeum vulgare var. distichum PE=4 SV=1
seed_color1	lg7	7	MLOC_18813.5	GO:0003677; DNA binding; Molecular Function|GO:0005515; protein binding; Molecular Function|GO:0005524; ATP binding; Molecular Function	IPR001025; Bromo adjacent homology (BAH) domain|IPR003959; ATPase, AAA-type, core|IPR019787; Zinc finger, PHD-finger	origin recognition complex subunit 1-like; K02603 origin recognition complex subunit 1	Origin of replication complex subunit 1 OS=Oryza sativa subsp. japonica GN=ORC1 PE=2 SV=1	Uncharacterized protein OS=Hordeum vulgare var. distichum PE=4 SV=1
seed_color1	lg7	7	MLOC_18813.2	GO:0000166; nucleotide binding; Molecular Function|GO:0003677; DNA binding; Molecular Function|GO:0005524; ATP binding; Molecular Function|GO:0017111; nucleoside-triphosphatase activity; Molecular Function	IPR001025; Bromo adjacent homology (BAH) domain|IPR003593; AAA+ ATPase domain|IPR003959; ATPase, AAA-type, core	origin recognition complex subunit 1-like; K02603 origin recognition complex subunit 1	Origin of replication complex subunit 1 OS=Oryza sativa subsp. japonica GN=ORC1 PE=2 SV=1	Uncharacterized protein OS=Hordeum vulgare var. distichum PE=4 SV=1
seed_color1	lg7	7	MLOC_44066.2	--	--	--	--	Uncharacterized protein OS=Hordeum vulgare var. distichum PE=4 SV=1
seed_color1	lg7	7	MLOC_44066.6	GO:0004672; protein kinase activity; Molecular Function|GO:0005524; ATP binding; Molecular Function|GO:0006468; protein phosphorylation; Biological Process	IPR000719; Protein kinase domain|IPR001245; Serine-threonine/tyrosine-protein kinase catalytic domain	pco069828(336); LOC100304418; K04422 mitogen-activated protein kinase kinase kinase 13 [EC:2.7.11.25]	Tyrosine-protein kinase Btk29A OS=Drosophila melanogaster GN=Btk29A PE=2 SV=2	Uncharacterized protein OS=Hordeum vulgare var. distichum PE=4 SV=1
seed_color1	lg7	7	MLOC_44066.5	GO:0004672; protein kinase activity; Molecular Function|GO:0004713; protein tyrosine kinase activity; Molecular Function|GO:0005524; ATP binding; Molecular Function|GO:0006468; protein phosphorylation; Biological Process	IPR000719; Protein kinase domain|IPR001245; Serine-threonine/tyrosine-protein kinase catalytic domain|IPR002290; Serine/threonine- / dual specificity protein kinase, catalytic domain|IPR020635; Tyrosine-protein kinase, catalytic domain	pco069828(336); LOC100304418; K04422 mitogen-activated protein kinase kinase kinase 13 [EC:2.7.11.25]	Serine/threonine-protein kinase CTR1 OS=Arabidopsis thaliana GN=CTR1 PE=1 SV=1	Uncharacterized protein OS=Hordeum vulgare var. distichum PE=4 SV=1
seed_color1	lg7	7	MLOC_44066.3	GO:0004672; protein kinase activity; Molecular Function|GO:0004713; protein tyrosine kinase activity; Molecular Function|GO:0005524; ATP binding; Molecular Function|GO:0006468; protein phosphorylation; Biological Process	IPR000719; Protein kinase domain|IPR001245; Serine-threonine/tyrosine-protein kinase catalytic domain|IPR002290; Serine/threonine- / dual specificity protein kinase, catalytic domain|IPR020635; Tyrosine-protein kinase, catalytic domain	pco069828(336); LOC100304418; K04422 mitogen-activated protein kinase kinase kinase 13 [EC:2.7.11.25]	Serine/threonine-protein kinase CTR1 OS=Arabidopsis thaliana GN=CTR1 PE=1 SV=1	Uncharacterized protein OS=Hordeum vulgare var. distichum PE=3 SV=1
seed_color1	lg7	7	MLOC_44066.4	GO:0004672; protein kinase activity; Molecular Function|GO:0004713; protein tyrosine kinase activity; Molecular Function|GO:0005524; ATP binding; Molecular Function|GO:0006468; protein phosphorylation; Biological Process	IPR000719; Protein kinase domain|IPR001245; Serine-threonine/tyrosine-protein kinase catalytic domain|IPR002290; Serine/threonine- / dual specificity protein kinase, catalytic domain|IPR020635; Tyrosine-protein kinase, catalytic domain	pco069828(336); LOC100304418; K04422 mitogen-activated protein kinase kinase kinase 13 [EC:2.7.11.25]	Serine/threonine-protein kinase CTR1 OS=Arabidopsis thaliana GN=CTR1 PE=1 SV=1	Uncharacterized protein OS=Hordeum vulgare var. distichum PE=3 SV=1
seed_color1	lg7	7	MLOC_44066.1	GO:0004672; protein kinase activity; Molecular Function|GO:0004713; protein tyrosine kinase activity; Molecular Function|GO:0005524; ATP binding; Molecular Function|GO:0006468; protein phosphorylation; Biological Process	IPR000719; Protein kinase domain|IPR001245; Serine-threonine/tyrosine-protein kinase catalytic domain|IPR002290; Serine/threonine- / dual specificity protein kinase, catalytic domain|IPR020635; Tyrosine-protein kinase, catalytic domain	pco069828(336); LOC100304418; K04422 mitogen-activated protein kinase kinase kinase 13 [EC:2.7.11.25]	Serine/threonine-protein kinase CTR1 OS=Arabidopsis thaliana GN=CTR1 PE=1 SV=1	Uncharacterized protein OS=Hordeum vulgare var. distichum PE=4 SV=1
seed_color1	lg7	7	MLOC_61390.1	--	IPR002885; Pentatricopeptide repeat	cohesin subunit SA-1-like; K06671 cohesin complex subunit SA-1/2	Pentatricopeptide repeat-containing protein At2g03380, mitochondrial OS=Arabidopsis thaliana GN=PCMP-E47 PE=3 SV=1	Uncharacterized protein OS=Hordeum vulgare var. distichum PE=4 SV=1
seed_color1	lg7	7	MLOC_61390.2	--	IPR002885; Pentatricopeptide repeat	cohesin subunit SA-1-like; K06671 cohesin complex subunit SA-1/2	Pentatricopeptide repeat-containing protein At2g03380, mitochondrial OS=Arabidopsis thaliana GN=PCMP-E47 PE=3 SV=1	Uncharacterized protein OS=Hordeum vulgare var. distichum PE=4 SV=1
seed_color1	lg7	7	MLOC_4435.1	--	--	uncharacterized LOC100837705; K14311 nuclear pore complex protein Nup188	--	Uncharacterized protein OS=Hordeum vulgare var. distichum PE=4 SV=1
seed_color1	lg7	7	MLOC_70006.1	GO:0016021; integral to membrane; Cellular Component	IPR000612; Proteolipid membrane potential modulator	--	Hydrophobic protein OSR8 OS=Oryza sativa subsp. japonica GN=OSR8 PE=3 SV=1	Uncharacterized protein OS=Hordeum vulgare var. distichum PE=4 SV=1
seed_color1	lg7	7	MLOC_4525.1	GO:0000148; 1,3-beta-D-glucan synthase complex; Cellular Component|GO:0003843; 1,3-beta-D-glucan synthase activity; Molecular Function|GO:0006075; (1-&gt;3)-beta-D-glucan biosynthetic process; Biological Process|GO:0016020; membrane; Cellular Component	IPR003440; Glycosyl transferase, family 48	callose synthase 5-like; K11000 callose synthase [EC:2.4.1.-]	Callose synthase 5 OS=Arabidopsis thaliana GN=CALS5 PE=1 SV=1	Uncharacterized protein OS=Hordeum vulgare var. distichum PE=4 SV=1
seed_color1	lg7	7	MLOC_4525.2	GO:0000148; 1,3-beta-D-glucan synthase complex; Cellular Component|GO:0003843; 1,3-beta-D-glucan synthase activity; Molecular Function|GO:0006075; (1-&gt;3)-beta-D-glucan biosynthetic process; Biological Process|GO:0016020; membrane; Cellular Component	IPR003440; Glycosyl transferase, family 48	callose synthase 5-like; K11000 callose synthase [EC:2.4.1.-]	Callose synthase 5 OS=Arabidopsis thaliana GN=CALS5 PE=1 SV=1	Uncharacterized protein OS=Hordeum vulgare var. distichum PE=4 SV=1
seed_color1	lg7	7	MLOC_75506.3	--	IPR013536; WLM	potassium transporter; K03549 KUP system potassium uptake protein	DNA-dependent metalloprotease WSS1 OS=Saccharomyces cerevisiae (strain ATCC 204508 / S288c) GN=WSS1 PE=1 SV=1	Uncharacterized protein OS=Hordeum vulgare var. distichum PE=4 SV=1
seed_color1	lg7	7	MLOC_75506.1	GO:0008270; zinc ion binding; Molecular Function	IPR001876; Zinc finger, RanBP2-type|IPR013536; WLM	potassium transporter; K03549 KUP system potassium uptake protein	DNA-dependent metalloprotease WSS1 OS=Saccharomyces cerevisiae (strain ATCC 204508 / S288c) GN=WSS1 PE=1 SV=1	Uncharacterized protein OS=Hordeum vulgare var. distichum PE=4 SV=1
seed_color1	lg7	7	MLOC_75506.2	GO:0008270; zinc ion binding; Molecular Function	IPR001876; Zinc finger, RanBP2-type|IPR013536; WLM	hypothetical protein; K11862 ubiquitin thioesterase ZRANB1 [EC:3.4.19.12]	DNA-dependent metalloprotease WSS1 OS=Saccharomyces cerevisiae (strain ATCC 204508 / S288c) GN=WSS1 PE=1 SV=1	Uncharacterized protein OS=Hordeum vulgare var. distichum PE=4 SV=1
seed_color1	lg7	7	MLOC_11341.1	--	--	two-component response regulator ARR12-like; K14491 two-component response regulator ARR-B family	Two-component response regulator ORR22 OS=Oryza sativa subsp. japonica GN=RR22 PE=2 SV=1	Uncharacterized protein OS=Hordeum vulgare var. distichum PE=4 SV=1
seed_color1	lg7	7	MLOC_11341.2	GO:0000156; phosphorelay response regulator activity; Molecular Function|GO:0000160; phosphorelay signal transduction system; Biological Process|GO:0003682; chromatin binding; Molecular Function|GO:0006355; regulation of transcription, DNA-dependent; Biological Process	IPR001005; SANT/Myb domain|IPR001789; Signal transduction response regulator, receiver domain|IPR017930; Myb domain	two-component response regulator ARR12-like; K14491 two-component response regulator ARR-B family	Two-component response regulator ORR22 OS=Oryza sativa subsp. indica GN=RR22 PE=3 SV=1	Uncharacterized protein OS=Hordeum vulgare var. distichum PE=4 SV=1
seed_color1	lg7	7	MLOC_11341.3	GO:0000156; phosphorelay response regulator activity; Molecular Function|GO:0000160; phosphorelay signal transduction system; Biological Process|GO:0003682; chromatin binding; Molecular Function|GO:0006355; regulation of transcription, DNA-dependent; Biological Process	IPR001005; SANT/Myb domain|IPR001789; Signal transduction response regulator, receiver domain|IPR017930; Myb domain	two-component response regulator ARR12-like; K14491 two-component response regulator ARR-B family	Two-component response regulator ORR22 OS=Oryza sativa subsp. indica GN=RR22 PE=3 SV=1	Uncharacterized protein OS=Hordeum vulgare var. distichum PE=4 SV=1
seed_color1	lg7	7	MLOC_65483.1	GO:0016747; transferase activity, transferring acyl groups other than amino-acyl groups; Molecular Function	IPR003480; Transferase	hydroxycinnamoyl-Coenzyme A shikimate/quinate hydroxycinnamoyltransferase-like; K13065 shikimate O-hydroxycinnamoyltransferase [EC:2.3.1.133]	Shikimate O-hydroxycinnamoyltransferase OS=Nicotiana tabacum GN=HST PE=1 SV=1	Uncharacterized protein OS=Hordeum vulgare var. distichum PE=4 SV=1
seed_color1	lg7	7	EPlHVUG00000001004	NONE
seed_color1	lg7	7	MLOC_61879.2	GO:0000156; phosphorelay response regulator activity; Molecular Function|GO:0000160; phosphorelay signal transduction system; Biological Process|GO:0006355; regulation of transcription, DNA-dependent; Biological Process	IPR001789; Signal transduction response regulator, receiver domain	hypothetical protein; K11231 osomolarity two-component system, sensor histidine kinase SLN1 [EC:2.7.13.3]	Probable histidine kinase 2 OS=Oryza sativa subsp. japonica GN=HK2 PE=2 SV=1	Uncharacterized protein OS=Hordeum vulgare var. distichum PE=4 SV=1
seed_color1	lg7	7	MLOC_61879.1	GO:0000155; phosphorelay sensor kinase activity; Molecular Function|GO:0000156; phosphorelay response regulator activity; Molecular Function|GO:0000160; phosphorelay signal transduction system; Biological Process|GO:0005524; ATP binding; Molecular Function|GO:0006355; regulation of transcription, DNA-dependent; Biological Process|GO:0007165; signal transduction; Biological Process|GO:0016020; mem…	IPR001789; Signal transduction response regulator, receiver domain|IPR003594; Histidine kinase-like ATPase, ATP-binding domain|IPR003661; Signal transduction histidine kinase, subgroup 1, dimerisation/phosphoacceptor domain|IPR004358; Signal transduction histidine kinase-related protein, C-terminal|IPR005467; Signal transduction histidine kinase, core	hypothetical protein; K14489 arabidopsis histidine kinase 2/3/4 (cytokinin receptor) [EC:2.7.13.3]	Probable histidine kinase 2 OS=Oryza sativa subsp. japonica GN=HK2 PE=2 SV=1	Uncharacterized protein OS=Hordeum vulgare var. distichum PE=4 SV=1
seed_color1	lg7	7	MLOC_35776.1	GO:0004221; ubiquitin thiolesterase activity; Molecular Function|GO:0006511; ubiquitin-dependent protein catabolic process; Biological Process	IPR001394; Ubiquitin carboxyl-terminal hydrolases family 2	uncharacterized LOC100826635; K11855 ubiquitin carboxyl-terminal hydrolase 36/42 [EC:3.1.2.15]	Ubiquitin carboxyl-terminal hydrolase 23 OS=Arabidopsis thaliana GN=UBP23 PE=2 SV=2	Uncharacterized protein OS=Hordeum vulgare var. distichum PE=4 SV=1
seed_color1	lg7	7	MLOC_75364.2	--	--	uncharacterized LOC100826635; K11855 ubiquitin carboxyl-terminal hydrolase 36/42 [EC:3.1.2.15]	Ubiquitin carboxyl-terminal hydrolase 23 OS=Arabidopsis thaliana GN=UBP23 PE=2 SV=2	Uncharacterized protein OS=Hordeum vulgare var. distichum PE=4 SV=1
seed_color1	lg7	7	MLOC_75364.3	--	--	uncharacterized LOC100826635; K11855 ubiquitin carboxyl-terminal hydrolase 36/42 [EC:3.1.2.15]	--	Uncharacterized protein OS=Hordeum vulgare var. distichum PE=4 SV=1
seed_color1	lg7	7	MLOC_75364.1	--	--	uncharacterized LOC100826635; K11855 ubiquitin carboxyl-terminal hydrolase 36/42 [EC:3.1.2.15]	Ubiquitin carboxyl-terminal hydrolase 23 OS=Arabidopsis thaliana GN=UBP23 PE=2 SV=2	Uncharacterized protein OS=Hordeum vulgare var. distichum PE=4 SV=1
seed_color1	lg7	7	EPlHVUG00000000617	NONE
seed_color1	lg7	7	MLOC_30557.1	GO:0008270; zinc ion binding; Molecular Function	IPR006564; Zinc finger, PMZ-type|IPR007527; Zinc finger, SWIM-type	hypothetical protein; K17604 zinc finger SWIM domain-containing protein 3	Protein FAR-RED ELONGATED HYPOCOTYL 3 OS=Arabidopsis thaliana GN=FHY3 PE=1 SV=1	Uncharacterized protein OS=Hordeum vulgare var. distichum PE=4 SV=1
seed_color1	lg7	7	MLOC_61391.1	--	IPR002885; Pentatricopeptide repeat	uncharacterized LOC100258406; K13648 alpha-1,4-galacturonosyltransferase [EC:2.4.1.43]	Pentatricopeptide repeat-containing protein At4g30700 OS=Arabidopsis thaliana GN=DYW9 PE=2 SV=1	Uncharacterized protein OS=Hordeum vulgare var. distichum PE=4 SV=1
seed_color1	lg7	7	MLOC_62341.4	GO:0004672; protein kinase activity; Molecular Function|GO:0004713; protein tyrosine kinase activity; Molecular Function|GO:0005515; protein binding; Molecular Function|GO:0005524; ATP binding; Molecular Function|GO:0006468; protein phosphorylation; Biological Process	IPR000719; Protein kinase domain|IPR001611; Leucine-rich repeat|IPR002290; Serine/threonine- / dual specificity protein kinase, catalytic domain|IPR003591; Leucine-rich repeat, typical subtype|IPR013210; Leucine-rich repeat-containing N-terminal, type 2|IPR020635; Tyrosine-protein kinase, catalytic domain	Receptor-like protein kinase; K17422 large subunit ribosomal protein L41, mitochondrial	Receptor-like protein kinase OS=Ipomoea nil GN=INRPK1 PE=2 SV=2	Uncharacterized protein OS=Hordeum vulgare var. distichum PE=4 SV=1
seed_color1	lg7	7	MLOC_62341.3	GO:0004672; protein kinase activity; Molecular Function|GO:0004713; protein tyrosine kinase activity; Molecular Function|GO:0005515; protein binding; Molecular Function|GO:0005524; ATP binding; Molecular Function|GO:0006468; protein phosphorylation; Biological Process	IPR000719; Protein kinase domain|IPR001611; Leucine-rich repeat|IPR002290; Serine/threonine- / dual specificity protein kinase, catalytic domain|IPR003591; Leucine-rich repeat, typical subtype|IPR020635; Tyrosine-protein kinase, catalytic domain	Receptor-like protein kinase; K17422 large subunit ribosomal protein L41, mitochondrial	Receptor-like protein kinase OS=Ipomoea nil GN=INRPK1 PE=2 SV=2	Uncharacterized protein OS=Hordeum vulgare var. distichum PE=3 SV=1
seed_color1	lg7	7	MLOC_62341.2	GO:0004672; protein kinase activity; Molecular Function|GO:0004713; protein tyrosine kinase activity; Molecular Function|GO:0005515; protein binding; Molecular Function|GO:0005524; ATP binding; Molecular Function|GO:0006468; protein phosphorylation; Biological Process	IPR000719; Protein kinase domain|IPR001611; Leucine-rich repeat|IPR002290; Serine/threonine- / dual specificity protein kinase, catalytic domain|IPR003591; Leucine-rich repeat, typical subtype|IPR013210; Leucine-rich repeat-containing N-terminal, type 2|IPR020635; Tyrosine-protein kinase, catalytic domain	LRR receptor-like serine/threonine-protein kinase FLS2-like; K13420 LRR receptor-like serine/threonine-protein kinase FLS2 [EC:2.7.11.1]	Receptor-like protein kinase OS=Ipomoea nil GN=INRPK1 PE=2 SV=2	Uncharacterized protein OS=Hordeum vulgare var. distichum PE=3 SV=1
seed_color1	lg7	7	MLOC_62341.1	GO:0004672; protein kinase activity; Molecular Function|GO:0004713; protein tyrosine kinase activity; Molecular Function|GO:0005515; protein binding; Molecular Function|GO:0005524; ATP binding; Molecular Function|GO:0006468; protein phosphorylation; Biological Process	IPR000719; Protein kinase domain|IPR001611; Leucine-rich repeat|IPR002290; Serine/threonine- / dual specificity protein kinase, catalytic domain|IPR003591; Leucine-rich repeat, typical subtype|IPR013210; Leucine-rich repeat-containing N-terminal, type 2|IPR020635; Tyrosine-protein kinase, catalytic domain	Receptor-like protein kinase; K17422 large subunit ribosomal protein L41, mitochondrial	Receptor-like protein kinase OS=Ipomoea nil GN=INRPK1 PE=2 SV=2	Uncharacterized protein OS=Hordeum vulgare var. distichum PE=4 SV=1
seed_color1	lg7	7	MLOC_15175.1	--	IPR002885; Pentatricopeptide repeat	hypothetical protein; K17964 leucine-rich PPR motif-containing protein, mitochondrial	Pentatricopeptide repeat-containing protein At3g25210, mitochondrial OS=Arabidopsis thaliana GN=At3g25210 PE=2 SV=1	Uncharacterized protein OS=Hordeum vulgare var. distichum PE=4 SV=1
seed_color1	lg7	7	MLOC_5940.1	--	--	--	Protein CDI OS=Arabidopsis thaliana GN=CDI PE=2 SV=1	Uncharacterized protein OS=Hordeum vulgare var. distichum PE=4 SV=1
seed_color1	lg7	7	MLOC_5940.2	--	--	--	Protein CDI OS=Arabidopsis thaliana GN=CDI PE=2 SV=1	Uncharacterized protein OS=Hordeum vulgare var. distichum PE=4 SV=1
seed_color1	lg7	7	MLOC_32012.1	GO:0016747; transferase activity, transferring acyl groups other than amino-acyl groups; Molecular Function	IPR003480; Transferase	hypothetical protein; K14329 agmatine coumaroyltransferase [EC:2.3.1.64 2.3.1.-]	Malonyl-coenzyme:anthocyanin 5-O-glucoside-6'''-O-malonyltransferase OS=Salvia splendens GN=5MAT1 PE=1 SV=1	Uncharacterized protein OS=Hordeum vulgare var. distichum PE=4 SV=1
seed_color1	lg7	7	MLOC_4434.2	GO:0005643; nuclear pore; Cellular Component	IPR021827; Nucleoporin Nup186/Nup192/Nup205	uncharacterized LOC101761606; K14311 nuclear pore complex protein Nup188	Nucleoporin NUP188 homolog OS=Homo sapiens GN=NUP188 PE=1 SV=1	Uncharacterized protein OS=Hordeum vulgare var. distichum PE=4 SV=1
seed_color1	lg7	7	MLOC_4434.1	GO:0005643; nuclear pore; Cellular Component	IPR021827; Nucleoporin Nup186/Nup192/Nup205	uncharacterized LOC101761606; K14311 nuclear pore complex protein Nup188	Nucleoporin NUP188 homolog OS=Homo sapiens GN=NUP188 PE=1 SV=1	Uncharacterized protein OS=Hordeum vulgare var. distichum PE=4 SV=1
seed_color1	lg7	7	MLOC_51833.3	--	--	hypothetical protein; K14772 U3 small nucleolar RNA-associated protein 20	--	Uncharacterized protein OS=Hordeum vulgare var. distichum PE=4 SV=1
seed_color1	lg7	7	MLOC_51833.1	--	--	--	--	Uncharacterized protein OS=Hordeum vulgare var. distichum PE=4 SV=1
seed_color1	lg7	7	MLOC_51833.2	--	--	hypothetical protein; K14772 U3 small nucleolar RNA-associated protein 20	--	Uncharacterized protein OS=Hordeum vulgare var. distichum PE=4 SV=1
seed_color1	lg7	7	MLOC_51833.4	--	--	hypothetical protein; K14772 U3 small nucleolar RNA-associated protein 20	--	Uncharacterized protein OS=Hordeum vulgare var. distichum PE=4 SV=1
seed_color1	lg7	7	MLOC_51833.5	--	--	--	--	Uncharacterized protein OS=Hordeum vulgare var. distichum PE=4 SV=1
seed_color1	lg7	7	MLOC_46450.1	--	IPR026899; 1,3-beta-glucan synthase subunit FKS1-like, domain-1	callose synthase 5-like; K11000 callose synthase [EC:2.4.1.-]	Callose synthase 5 OS=Arabidopsis thaliana GN=CALS5 PE=1 SV=1	Uncharacterized protein OS=Hordeum vulgare var. distichum PE=4 SV=1
seed_color1	lg7	7	MLOC_46450.3	GO:0000148; 1,3-beta-D-glucan synthase complex; Cellular Component|GO:0003843; 1,3-beta-D-glucan synthase activity; Molecular Function|GO:0006075; (1-&gt;3)-beta-D-glucan biosynthetic process; Biological Process|GO:0016020; membrane; Cellular Component	IPR003440; Glycosyl transferase, family 48|IPR026899; 1,3-beta-glucan synthase subunit FKS1-like, domain-1	callose synthase 5-like; K11000 callose synthase [EC:2.4.1.-]	Callose synthase 5 OS=Arabidopsis thaliana GN=CALS5 PE=1 SV=1	Uncharacterized protein OS=Hordeum vulgare var. distichum PE=4 SV=1
seed_color1	lg7	7	MLOC_46450.2	--	IPR026899; 1,3-beta-glucan synthase subunit FKS1-like, domain-1	callose synthase 5-like; K11000 callose synthase [EC:2.4.1.-]	Callose synthase 5 OS=Arabidopsis thaliana GN=CALS5 PE=1 SV=1	Uncharacterized protein OS=Hordeum vulgare var. distichum PE=4 SV=1
seed_color1	lg7	7	MLOC_56155.1	GO:0055085; transmembrane transport; Biological Process	IPR013657; UAA transporter	putative UDP-sugar transporter DDB_G0278631-like; K15281 solute carrier family 35	Putative UDP-sugar transporter DDB_G0278631 OS=Dictyostelium discoideum GN=DDB_G0278631 PE=3 SV=2	Uncharacterized protein OS=Hordeum vulgare var. distichum PE=4 SV=1
seed_color1	lg7	7	MLOC_56155.5	--	IPR004853; Triose-phosphate transporter domain	putative UDP-sugar transporter DDB_G0278631-like; K15281 solute carrier family 35	Putative UDP-sugar transporter DDB_G0278631 OS=Dictyostelium discoideum GN=DDB_G0278631 PE=3 SV=2	Uncharacterized protein OS=Hordeum vulgare var. distichum PE=4 SV=1
seed_color1	lg7	7	MLOC_56155.4	--	IPR004853; Triose-phosphate transporter domain	putative UDP-sugar transporter DDB_G0278631-like; K15281 solute carrier family 35	Putative UDP-sugar transporter DDB_G0278631 OS=Dictyostelium discoideum GN=DDB_G0278631 PE=3 SV=2	Uncharacterized protein OS=Hordeum vulgare var. distichum PE=4 SV=1
seed_color1	lg7	7	MLOC_56155.2	GO:0055085; transmembrane transport; Biological Process	IPR013657; UAA transporter	putative UDP-sugar transporter DDB_G0278631-like; K15281 solute carrier family 35	Putative UDP-sugar transporter DDB_G0278631 OS=Dictyostelium discoideum GN=DDB_G0278631 PE=3 SV=2	Uncharacterized protein OS=Hordeum vulgare var. distichum PE=4 SV=1
seed_color1	lg7	7	MLOC_56155.3	GO:0055085; transmembrane transport; Biological Process	IPR013657; UAA transporter	putative UDP-sugar transporter DDB_G0278631-like; K15281 solute carrier family 35	Putative UDP-sugar transporter DDB_G0278631 OS=Dictyostelium discoideum GN=DDB_G0278631 PE=3 SV=2	Uncharacterized protein OS=Hordeum vulgare var. distichum PE=4 SV=1
seed_color1	lg7	7	MLOC_11798.3	--	--	--	--	Uncharacterized protein OS=Hordeum vulgare var. distichum PE=4 SV=1
seed_color1	lg7	7	MLOC_11798.2	--	--	--	--	Uncharacterized protein OS=Hordeum vulgare var. distichum PE=4 SV=1
seed_color1	lg7	7	MLOC_11798.7	--	--	--	--	Uncharacterized protein OS=Hordeum vulgare var. distichum PE=4 SV=1
seed_color1	lg7	7	MLOC_11798.10	--	--	--	--	Uncharacterized protein OS=Hordeum vulgare var. distichum PE=4 SV=1
seed_color1	lg7	7	MLOC_11798.15	--	--	--	--	Uncharacterized protein OS=Hordeum vulgare var. distichum PE=4 SV=1
seed_color1	lg7	7	MLOC_11798.13	--	--	--	--	Uncharacterized protein OS=Hordeum vulgare var. distichum PE=4 SV=1
seed_color1	lg7	7	MLOC_11798.9	--	--	--	--	Uncharacterized protein OS=Hordeum vulgare var. distichum PE=4 SV=1
seed_color1	lg7	7	MLOC_11798.1	--	--	--	--	Uncharacterized protein OS=Hordeum vulgare var. distichum PE=4 SV=1
seed_color1	lg7	7	MLOC_11798.11	--	--	--	--	Uncharacterized protein OS=Hordeum vulgare var. distichum PE=4 SV=1
seed_color1	lg7	7	MLOC_11798.14	--	--	--	--	Uncharacterized protein OS=Hordeum vulgare var. distichum PE=4 SV=1
seed_color1	lg7	7	MLOC_11798.6	--	--	--	--	Uncharacterized protein OS=Hordeum vulgare var. distichum PE=4 SV=1
seed_color1	lg7	7	MLOC_11798.5	--	--	--	--	Uncharacterized protein OS=Hordeum vulgare var. distichum PE=4 SV=1
seed_color1	lg7	7	MLOC_11798.12	--	--	--	--	Uncharacterized protein OS=Hordeum vulgare var. distichum PE=4 SV=1
seed_color1	lg7	7	MLOC_11798.8	--	--	--	--	Uncharacterized protein OS=Hordeum vulgare var. distichum PE=4 SV=1
seed_color1	lg7	7	MLOC_11798.4	--	--	--	--	Uncharacterized protein OS=Hordeum vulgare var. distichum PE=4 SV=1
seed_color1	lg7	7	MLOC_20458.1	--	--	--	--	Uncharacterized protein OS=Hordeum vulgare var. distichum PE=4 SV=1
seed_color1	lg7	7	MLOC_20458.2	GO:0003735; structural constituent of ribosome; Molecular Function|GO:0005622; intracellular; Cellular Component|GO:0005840; ribosome; Cellular Component|GO:0006412; translation; Biological Process	IPR000077; Ribosomal protein L39e	ribosomal protein L39e, putative; K02924 large subunit ribosomal protein L39e	60S ribosomal protein L39-3 OS=Oryza sativa subsp. japonica GN=RPL39C PE=3 SV=1	60S ribosomal protein L39 (Fragment) OS=Zea mays GN=rpl39 PE=3 SV=1
seed_color1	lg7	7	MLOC_73315.1	GO:0008152; metabolic process; Biological Process|GO:0016758; transferase activity, transferring hexosyl groups; Molecular Function	IPR002213; UDP-glucuronosyl/UDP-glucosyltransferase	hypothetical protein; K13493 cytokinin-N-glucosyltransferase [EC:2.4.1.-]	7-deoxyloganetic acid glucosyltransferase OS=Catharanthus roseus GN=UGT709C2 PE=1 SV=1	Glycosyltransferase OS=Hordeum vulgare var. distichum PE=3 SV=1
seed_color1	lg7	7	MLOC_34384.16	GO:0016491; oxidoreductase activity; Molecular Function|GO:0055114; oxidation-reduction process; Biological Process	IPR006076; FAD dependent oxidoreductase	--	--	Uncharacterized protein OS=Hordeum vulgare var. distichum PE=4 SV=1
seed_color1	lg7	7	MLOC_34384.10	GO:0016491; oxidoreductase activity; Molecular Function|GO:0055114; oxidation-reduction process; Biological Process	IPR006076; FAD dependent oxidoreductase	--	--	Uncharacterized protein OS=Hordeum vulgare var. distichum PE=4 SV=1
seed_color1	lg7	7	MLOC_34384.5	GO:0016491; oxidoreductase activity; Molecular Function|GO:0055114; oxidation-reduction process; Biological Process	IPR006076; FAD dependent oxidoreductase	--	--	Uncharacterized protein OS=Hordeum vulgare var. distichum PE=4 SV=1
seed_color1	lg7	7	MLOC_34384.19	GO:0016491; oxidoreductase activity; Molecular Function|GO:0055114; oxidation-reduction process; Biological Process	IPR006076; FAD dependent oxidoreductase	--	--	Uncharacterized protein OS=Hordeum vulgare var. distichum PE=4 SV=1
seed_color1	lg7	7	MLOC_34384.9	--	--	--	--	Uncharacterized protein OS=Hordeum vulgare var. distichum PE=4 SV=1
seed_color1	lg7	7	MLOC_34384.7	GO:0016491; oxidoreductase activity; Molecular Function|GO:0055114; oxidation-reduction process; Biological Process	IPR006076; FAD dependent oxidoreductase	--	--	Uncharacterized protein OS=Hordeum vulgare var. distichum PE=4 SV=1
seed_color1	lg7	7	MLOC_34384.8	--	--	--	--	Uncharacterized protein OS=Hordeum vulgare var. distichum PE=4 SV=1
seed_color1	lg7	7	MLOC_34384.15	GO:0016491; oxidoreductase activity; Molecular Function|GO:0055114; oxidation-reduction process; Biological Process	IPR006076; FAD dependent oxidoreductase	--	--	Uncharacterized protein OS=Hordeum vulgare var. distichum PE=4 SV=1
seed_color1	lg7	7	MLOC_34384.14	GO:0016491; oxidoreductase activity; Molecular Function|GO:0055114; oxidation-reduction process; Biological Process	IPR006076; FAD dependent oxidoreductase	--	--	Uncharacterized protein OS=Hordeum vulgare var. distichum PE=4 SV=1
seed_color1	lg7	7	MLOC_34384.18	GO:0016491; oxidoreductase activity; Molecular Function|GO:0055114; oxidation-reduction process; Biological Process	IPR006076; FAD dependent oxidoreductase	--	--	Uncharacterized protein OS=Hordeum vulgare var. distichum PE=4 SV=1
seed_color1	lg7	7	MLOC_34384.11	GO:0016491; oxidoreductase activity; Molecular Function|GO:0055114; oxidation-reduction process; Biological Process	IPR006076; FAD dependent oxidoreductase	--	--	Uncharacterized protein OS=Hordeum vulgare var. distichum PE=4 SV=1
seed_color1	lg7	7	MLOC_34384.17	GO:0016491; oxidoreductase activity; Molecular Function|GO:0055114; oxidation-reduction process; Biological Process	IPR006076; FAD dependent oxidoreductase	--	--	Uncharacterized protein OS=Hordeum vulgare var. distichum PE=4 SV=1
seed_color1	lg7	7	MLOC_34384.13	GO:0016491; oxidoreductase activity; Molecular Function|GO:0055114; oxidation-reduction process; Biological Process	IPR006076; FAD dependent oxidoreductase	--	--	Uncharacterized protein OS=Hordeum vulgare var. distichum PE=4 SV=1
seed_color1	lg7	7	MLOC_34384.2	GO:0016491; oxidoreductase activity; Molecular Function|GO:0055114; oxidation-reduction process; Biological Process	IPR006076; FAD dependent oxidoreductase	--	Uncharacterized oxidoreductase YurR OS=Bacillus subtilis (strain 168) GN=yurR PE=3 SV=1	Uncharacterized protein OS=Hordeum vulgare var. distichum PE=4 SV=1
seed_color1	lg7	7	MLOC_34384.6	GO:0016491; oxidoreductase activity; Molecular Function|GO:0055114; oxidation-reduction process; Biological Process	IPR006076; FAD dependent oxidoreductase	--	--	Uncharacterized protein OS=Hordeum vulgare var. distichum PE=4 SV=1
seed_color1	lg7	7	MLOC_34384.12	GO:0016491; oxidoreductase activity; Molecular Function|GO:0055114; oxidation-reduction process; Biological Process	IPR006076; FAD dependent oxidoreductase	--	--	Uncharacterized protein OS=Hordeum vulgare var. distichum PE=4 SV=1
seed_color1	lg7	7	MLOC_34384.4	--	--	--	--	Uncharacterized protein OS=Hordeum vulgare var. distichum PE=4 SV=1
seed_color1	lg7	7	MLOC_34384.3	GO:0016491; oxidoreductase activity; Molecular Function|GO:0055114; oxidation-reduction process; Biological Process	IPR006076; FAD dependent oxidoreductase	--	--	Uncharacterized protein OS=Hordeum vulgare var. distichum PE=4 SV=1
seed_color1	lg7	7	MLOC_34384.1	GO:0016491; oxidoreductase activity; Molecular Function|GO:0055114; oxidation-reduction process; Biological Process	IPR006076; FAD dependent oxidoreductase	--	--	Uncharacterized protein OS=Hordeum vulgare var. distichum PE=4 SV=1
seed_color1	lg7	7	MLOC_36826.3	GO:0004185; serine-type carboxypeptidase activity; Molecular Function|GO:0006508; proteolysis; Biological Process	IPR001563; Peptidase S10, serine carboxypeptidase	serine carboxypeptidase II-2-like; K16297 serine carboxypeptidase-like clade II [EC:3.4.16.-]	Serine carboxypeptidase II-2 (Fragment) OS=Hordeum vulgare GN=CXP;2-2 PE=1 SV=1	Uncharacterized protein OS=Hordeum vulgare var. distichum PE=4 SV=1
seed_color1	lg7	7	MLOC_36826.4	--	--	serine carboxypeptidase II-2-like; K16297 serine carboxypeptidase-like clade II [EC:3.4.16.-]	Serine carboxypeptidase II-2 (Fragment) OS=Hordeum vulgare GN=CXP;2-2 PE=1 SV=1	Uncharacterized protein OS=Hordeum vulgare var. distichum PE=4 SV=1
seed_color1	lg7	7	MLOC_36826.1	--	--	serine carboxypeptidase II-2-like; K16297 serine carboxypeptidase-like clade II [EC:3.4.16.-]	Serine carboxypeptidase II-2 (Fragment) OS=Hordeum vulgare GN=CXP;2-2 PE=1 SV=1	Uncharacterized protein OS=Hordeum vulgare var. distichum PE=4 SV=1
seed_color1	lg7	7	MLOC_36826.2	GO:0004185; serine-type carboxypeptidase activity; Molecular Function|GO:0006508; proteolysis; Biological Process	IPR001563; Peptidase S10, serine carboxypeptidase	serine carboxypeptidase II-2-like; K16297 serine carboxypeptidase-like clade II [EC:3.4.16.-]	Serine carboxypeptidase II-2 (Fragment) OS=Hordeum vulgare GN=CXP;2-2 PE=1 SV=1	Carboxypeptidase OS=Hordeum vulgare var. distichum PE=3 SV=1
seed_color1	lg7	7	MLOC_9000.1	--	--	SORBIDRAFT_10g005700, Sb10g005700; hypothetical protein; K09753 cinnamoyl-CoA reductase [EC:1.2.1.44]	Cinnamoyl-CoA reductase 2 OS=Arabidopsis thaliana GN=CCR2 PE=1 SV=1	Uncharacterized protein OS=Hordeum vulgare var. distichum PE=4 SV=1
seed_color1	lg7	7	MLOC_13217.4	GO:0000166; nucleotide binding; Molecular Function|GO:0005524; ATP binding; Molecular Function|GO:0006810; transport; Biological Process|GO:0016021; integral to membrane; Cellular Component|GO:0016887; ATPase activity; Molecular Function|GO:0017111; nucleoside-triphosphatase activity; Molecular Function|GO:0042626; ATPase activity, coupled to transmembrane movement of substances; Molecular Functi…	IPR001140; ABC transporter, transmembrane domain|IPR003439; ABC transporter-like|IPR003593; AAA+ ATPase domain|IPR017940; ABC transporter, integral membrane type 1	ABC transporter C family member 13-like; K05674 ATP-binding cassette, subfamily C (CFTR/MRP), member 10	ABC transporter C family member 13 OS=Arabidopsis thaliana GN=ABCC13 PE=2 SV=3	Uncharacterized protein OS=Hordeum vulgare var. distichum PE=3 SV=1
seed_color1	lg7	7	MLOC_13217.1	GO:0005524; ATP binding; Molecular Function|GO:0006810; transport; Biological Process|GO:0016021; integral to membrane; Cellular Component|GO:0016887; ATPase activity; Molecular Function|GO:0042626; ATPase activity, coupled to transmembrane movement of substances; Molecular Function|GO:0055085; transmembrane transport; Biological Process	IPR001140; ABC transporter, transmembrane domain|IPR003439; ABC transporter-like|IPR017940; ABC transporter, integral membrane type 1	ABC transporter C family member 13-like; K05674 ATP-binding cassette, subfamily C (CFTR/MRP), member 10	ABC transporter C family member 13 OS=Arabidopsis thaliana GN=ABCC13 PE=2 SV=3	Uncharacterized protein OS=Hordeum vulgare var. distichum PE=4 SV=1
seed_color1	lg7	7	MLOC_13217.3	GO:0000166; nucleotide binding; Molecular Function|GO:0005524; ATP binding; Molecular Function|GO:0006810; transport; Biological Process|GO:0016021; integral to membrane; Cellular Component|GO:0016887; ATPase activity; Molecular Function|GO:0017111; nucleoside-triphosphatase activity; Molecular Function|GO:0042626; ATPase activity, coupled to transmembrane movement of substances; Molecular Functi…	IPR001140; ABC transporter, transmembrane domain|IPR003439; ABC transporter-like|IPR003593; AAA+ ATPase domain|IPR017940; ABC transporter, integral membrane type 1	ABC transporter C family member 13-like; K05674 ATP-binding cassette, subfamily C (CFTR/MRP), member 10	ABC transporter C family member 13 OS=Arabidopsis thaliana GN=ABCC13 PE=2 SV=3	Uncharacterized protein OS=Hordeum vulgare var. distichum PE=3 SV=1
seed_color1	lg7	7	MLOC_13217.2	GO:0000166; nucleotide binding; Molecular Function|GO:0005524; ATP binding; Molecular Function|GO:0006810; transport; Biological Process|GO:0016021; integral to membrane; Cellular Component|GO:0016887; ATPase activity; Molecular Function|GO:0017111; nucleoside-triphosphatase activity; Molecular Function|GO:0042626; ATPase activity, coupled to transmembrane movement of substances; Molecular Functi…	IPR001140; ABC transporter, transmembrane domain|IPR003439; ABC transporter-like|IPR003593; AAA+ ATPase domain|IPR017940; ABC transporter, integral membrane type 1	ABC transporter C family member 13-like; K05674 ATP-binding cassette, subfamily C (CFTR/MRP), member 10	ABC transporter C family member 13 OS=Arabidopsis thaliana GN=ABCC13 PE=2 SV=3	Uncharacterized protein OS=Hordeum vulgare var. distichum PE=3 SV=1
seed_color1	lg7	7	MLOC_53324.1	GO:0016021; integral to membrane; Cellular Component	IPR004316; SWEET sugar transporter	bidirectional sugar transporter SWEET15-like; K15382 solute carrier family 50 (sugar transporter)	Bidirectional sugar transporter SWEET15 OS=Oryza sativa subsp. indica GN=SWEET15 PE=3 SV=1	Sugar transporter SWEET OS=Hordeum vulgare var. distichum PE=3 SV=1
seed_color1	lg7	7	MLOC_4526.1	--	IPR008580; PPPDE putative peptidase domain	hypothetical protein; K17804 mitochondrial import inner membrane translocase subunit TIM44	DeSI-like protein At4g17486 OS=Arabidopsis thaliana GN=At4g17486 PE=2 SV=1	Uncharacterized protein OS=Hordeum vulgare var. distichum PE=4 SV=1
seed_color1	lg7	7	MLOC_62371.1	--	--	Transcription regulatory protein SNF5; K03953 NADH dehydrogenase (ubiquinone) 1 alpha subcomplex subunit 9	--	Uncharacterized protein OS=Hordeum vulgare var. distichum PE=4 SV=1
seed_color1	lg7	7	MLOC_62371.2	--	--	Transcription regulatory protein SNF5; K03953 NADH dehydrogenase (ubiquinone) 1 alpha subcomplex subunit 9	--	Uncharacterized protein OS=Hordeum vulgare var. distichum PE=4 SV=1
seed_color1	lg7	7	MLOC_67017.1	GO:0016747; transferase activity, transferring acyl groups other than amino-acyl groups; Molecular Function	IPR003480; Transferase	hydroxycinnamoyl-Coenzyme A shikimate/quinate hydroxycinnamoyltransferase-like; K13065 shikimate O-hydroxycinnamoyltransferase [EC:2.3.1.133]	Shikimate O-hydroxycinnamoyltransferase OS=Nicotiana tabacum GN=HST PE=1 SV=1	Uncharacterized protein OS=Hordeum vulgare var. distichum PE=4 SV=1
seed_color1	lg7	7	MLOC_38567.2	--	--	--	Transcription factor bHLH82 OS=Arabidopsis thaliana GN=BHLH82 PE=2 SV=1	Uncharacterized protein OS=Hordeum vulgare var. distichum PE=4 SV=1
seed_color1	lg7	7	MLOC_38567.3	--	--	--	Transcription factor bHLH82 OS=Arabidopsis thaliana GN=BHLH82 PE=2 SV=1	Uncharacterized protein OS=Hordeum vulgare var. distichum PE=4 SV=1
seed_color1	lg7	7	MLOC_38567.1	GO:0046983; protein dimerization activity; Molecular Function	IPR011598; Myc-type, basic helix-loop-helix (bHLH) domain	PIF3; hypothetical protein; K12126 phytochrome-interacting factor 3	Transcription factor bHLH66 OS=Arabidopsis thaliana GN=BHLH66 PE=2 SV=1	Uncharacterized protein OS=Hordeum vulgare var. distichum PE=4 SV=1
seed_color1	lg7	7	MLOC_25536.1	GO:0008152; metabolic process; Biological Process|GO:0016758; transferase activity, transferring hexosyl groups; Molecular Function	IPR002213; UDP-glucuronosyl/UDP-glucosyltransferase	AMTR_s00062p00209350; hypothetical protein; K08237 hydroquinone glucosyltransferase [EC:2.4.1.218]	UDP-glycosyltransferase 88B1 OS=Stevia rebaudiana GN=UGT88B1 PE=2 SV=1	Predicted protein OS=Hordeum vulgare var. distichum PE=2 SV=1
seed_color1	lg7	7	MLOC_76700.2	GO:0004553; hydrolase activity, hydrolyzing O-glycosyl compounds; Molecular Function|GO:0005975; carbohydrate metabolic process; Biological Process	IPR001701; Glycoside hydrolase, family 9	endoglucanase 16-like; K01179 endoglucanase [EC:3.2.1.4]	Endoglucanase 21 OS=Oryza sativa subsp. japonica GN=GLU9 PE=2 SV=1	Endoglucanase OS=Hordeum vulgare var. distichum PE=3 SV=1
seed_color1	lg7	7	MLOC_76700.1	GO:0004553; hydrolase activity, hydrolyzing O-glycosyl compounds; Molecular Function|GO:0005975; carbohydrate metabolic process; Biological Process	IPR001701; Glycoside hydrolase, family 9	Os04g0443300; K01179 endoglucanase [EC:3.2.1.4]	Endoglucanase 21 OS=Oryza sativa subsp. japonica GN=GLU9 PE=2 SV=1	Endoglucanase OS=Hordeum vulgare var. distichum PE=3 SV=1
seed_color1	lg7	7	MLOC_38703.1	--	IPR008586; Protein of unknown function DUF868, plant	Kinesin-4; K10406 kinesin family member C2/C3	--	Uncharacterized protein OS=Hordeum vulgare var. distichum PE=4 SV=1
seed_color1	lg7	7	MLOC_36715.1	GO:0005515; protein binding; Molecular Function|GO:0008270; zinc ion binding; Molecular Function	IPR001841; Zinc finger, RING-type	uncharacterized LOC101237952; K11982 E3 ubiquitin-protein ligase RNF115/126 [EC:6.3.2.19]	E3 ubiquitin-protein ligase RING1-like OS=Arabidopsis thaliana GN=At3g19950 PE=1 SV=1	Uncharacterized protein OS=Hordeum vulgare var. distichum PE=4 SV=1
seed_color1	lg7	7	MLOC_36715.2	GO:0005515; protein binding; Molecular Function|GO:0008270; zinc ion binding; Molecular Function	IPR001841; Zinc finger, RING-type	uncharacterized LOC101237952; K11982 E3 ubiquitin-protein ligase RNF115/126 [EC:6.3.2.19]	E3 ubiquitin-protein ligase RING1-like OS=Arabidopsis thaliana GN=At3g19950 PE=1 SV=1	Uncharacterized protein OS=Hordeum vulgare var. distichum PE=4 SV=1
seed_color1	lg7	7	MLOC_20286.3	GO:0005515; protein binding; Molecular Function	IPR002110; Ankyrin repeat|IPR020683; Ankyrin repeat-containing domain	ANKRD44; ankyrin repeat domain 44; K15503 serine/threonine-protein phosphatase 6 regulatory ankyrin repeat subunit B	Probable E3 ubiquitin-protein ligase XBOS35 OS=Oryza sativa subsp. japonica GN=XBOS35 PE=2 SV=1	Uncharacterized protein OS=Hordeum vulgare var. distichum PE=4 SV=1
seed_color1	lg7	7	MLOC_20286.1	GO:0005515; protein binding; Molecular Function	IPR002110; Ankyrin repeat|IPR020683; Ankyrin repeat-containing domain	ANKRD44; ankyrin repeat domain 44; K15503 serine/threonine-protein phosphatase 6 regulatory ankyrin repeat subunit B	Probable E3 ubiquitin-protein ligase XBOS35 OS=Oryza sativa subsp. japonica GN=XBOS35 PE=2 SV=1	Uncharacterized protein OS=Hordeum vulgare var. distichum PE=4 SV=1
seed_color1	lg7	7	MLOC_20286.2	GO:0005515; protein binding; Molecular Function	IPR002110; Ankyrin repeat|IPR020683; Ankyrin repeat-containing domain	tankyrase-1-like; K10799 tankyrase [EC:2.4.2.30]	Probable E3 ubiquitin-protein ligase XBOS35 OS=Oryza sativa subsp. japonica GN=XBOS35 PE=2 SV=1	Uncharacterized protein OS=Hordeum vulgare var. distichum PE=4 SV=1
seed_color1	lg7	7	MLOC_20286.4	GO:0005515; protein binding; Molecular Function	IPR002110; Ankyrin repeat|IPR020683; Ankyrin repeat-containing domain	ANKRD44; ankyrin repeat domain 44; K15503 serine/threonine-protein phosphatase 6 regulatory ankyrin repeat subunit B	Probable E3 ubiquitin-protein ligase XBOS35 OS=Oryza sativa subsp. japonica GN=XBOS35 PE=2 SV=1	Uncharacterized protein OS=Hordeum vulgare var. distichum PE=4 SV=1
seed_color1	lg7	7	MLOC_20286.5	GO:0005515; protein binding; Molecular Function	IPR002110; Ankyrin repeat|IPR020683; Ankyrin repeat-containing domain	ANKRD44; ankyrin repeat domain 44; K15503 serine/threonine-protein phosphatase 6 regulatory ankyrin repeat subunit B	Probable E3 ubiquitin-protein ligase XBOS35 OS=Oryza sativa subsp. japonica GN=XBOS35 PE=2 SV=1	Uncharacterized protein OS=Hordeum vulgare var. distichum PE=4 SV=1
seed_color1	lg7	7	MLOC_51834.1	GO:0000145; exocyst; Cellular Component|GO:0006887; exocytosis; Biological Process	IPR004140; Exocyst complex protein Exo70	SORBIDRAFT_04g020520, Sb04g020520; hypothetical protein; K07195 exocyst complex component 7	Exocyst complex component EXO70A1 OS=Arabidopsis thaliana GN=EXO70A1 PE=1 SV=1	Uncharacterized protein OS=Hordeum vulgare var. distichum PE=4 SV=1
seed_color1	lg7	7	MLOC_20899.1	--	IPR022059; Protein of unknown function DUF3615	--	--	Uncharacterized protein OS=Hordeum vulgare var. distichum PE=4 SV=1
seed_color1	lg7	7	MLOC_17531.1	--	--	Histone acetyltransferase type B subunit; K16240 protein suppressor of PHYA-105 1	--	Uncharacterized protein OS=Hordeum vulgare var. distichum PE=4 SV=1
seed_color1	lg7	7	MLOC_68568.1	GO:0000786; nucleosome; Cellular Component|GO:0003677; DNA binding; Molecular Function|GO:0005634; nucleus; Cellular Component|GO:0006334; nucleosome assembly; Biological Process	IPR002119; Histone H2A|IPR007125; Histone core	histone H2A-like; K11251 histone H2A	Histone H2A OS=Petroselinum crispum PE=2 SV=1	Histone H2A OS=Hordeum vulgare var. distichum PE=2 SV=1
seed_color1	lg7	7	MLOC_68568.2	GO:0000786; nucleosome; Cellular Component|GO:0003677; DNA binding; Molecular Function|GO:0005634; nucleus; Cellular Component|GO:0006334; nucleosome assembly; Biological Process	IPR002119; Histone H2A|IPR007125; Histone core	histone H2A-like; K11251 histone H2A	Histone H2A OS=Petroselinum crispum PE=2 SV=1	Histone H2A OS=Hordeum vulgare var. distichum PE=2 SV=1
seed_color1	lg7	7	MLOC_15404.1	GO:0005515; protein binding; Molecular Function	IPR014020; Tensin phosphatase, C2 domain	formin-like protein 13-like; K02184 formin 2	Formin-like protein 6 OS=Oryza sativa subsp. japonica GN=FH6 PE=2 SV=2	Uncharacterized protein OS=Hordeum vulgare var. distichum PE=4 SV=1
seed_color1	lg7	7	MLOC_56159.7	GO:0003676; nucleic acid binding; Molecular Function|GO:0008270; zinc ion binding; Molecular Function	IPR000504; RNA recognition motif domain|IPR001878; Zinc finger, CCHC-type	Os06g0187900; K12896 splicing factor, arginine/serine-rich 7	Serine/arginine-rich splicing factor RSZ21A OS=Oryza sativa subsp. japonica GN=RSZ21A PE=2 SV=1	Uncharacterized protein OS=Hordeum vulgare var. distichum PE=4 SV=1
seed_color1	lg7	7	MLOC_56159.2	GO:0003676; nucleic acid binding; Molecular Function|GO:0008270; zinc ion binding; Molecular Function	IPR000504; RNA recognition motif domain|IPR001878; Zinc finger, CCHC-type	Os06g0187900; K12896 splicing factor, arginine/serine-rich 7	Serine/arginine-rich splicing factor RSZ21A OS=Oryza sativa subsp. japonica GN=RSZ21A PE=2 SV=1	Uncharacterized protein OS=Hordeum vulgare var. distichum PE=4 SV=1
seed_color1	lg7	7	MLOC_56159.1	GO:0003676; nucleic acid binding; Molecular Function|GO:0008270; zinc ion binding; Molecular Function	IPR000504; RNA recognition motif domain|IPR001878; Zinc finger, CCHC-type	Os06g0187900; K12896 splicing factor, arginine/serine-rich 7	Serine/arginine-rich splicing factor RSZ21A OS=Oryza sativa subsp. japonica GN=RSZ21A PE=2 SV=1	Uncharacterized protein OS=Hordeum vulgare var. distichum PE=4 SV=1
seed_color1	lg7	7	MLOC_56159.8	GO:0003676; nucleic acid binding; Molecular Function|GO:0008270; zinc ion binding; Molecular Function	IPR000504; RNA recognition motif domain|IPR001878; Zinc finger, CCHC-type	Os06g0187900; K12896 splicing factor, arginine/serine-rich 7	Serine/arginine-rich splicing factor RSZ21A OS=Oryza sativa subsp. japonica GN=RSZ21A PE=2 SV=1	Uncharacterized protein OS=Hordeum vulgare var. distichum PE=4 SV=1
seed_color1	lg7	7	MLOC_56159.4	GO:0003676; nucleic acid binding; Molecular Function|GO:0008270; zinc ion binding; Molecular Function	IPR000504; RNA recognition motif domain|IPR001878; Zinc finger, CCHC-type	Os06g0187900; K12896 splicing factor, arginine/serine-rich 7	Serine/arginine-rich splicing factor RSZ21A OS=Oryza sativa subsp. japonica GN=RSZ21A PE=2 SV=1	Uncharacterized protein OS=Hordeum vulgare var. distichum PE=4 SV=1
seed_color1	lg7	7	MLOC_56159.9	GO:0003676; nucleic acid binding; Molecular Function|GO:0008270; zinc ion binding; Molecular Function	IPR000504; RNA recognition motif domain|IPR001878; Zinc finger, CCHC-type	Os06g0187900; K12896 splicing factor, arginine/serine-rich 7	Serine/arginine-rich splicing factor RSZ21A OS=Oryza sativa subsp. japonica GN=RSZ21A PE=2 SV=1	Uncharacterized protein OS=Hordeum vulgare var. distichum PE=4 SV=1
seed_color1	lg7	7	MLOC_56159.5	GO:0003676; nucleic acid binding; Molecular Function|GO:0008270; zinc ion binding; Molecular Function	IPR000504; RNA recognition motif domain|IPR001878; Zinc finger, CCHC-type	Os06g0187900; K12896 splicing factor, arginine/serine-rich 7	Serine/arginine-rich splicing factor RSZ21A OS=Oryza sativa subsp. japonica GN=RSZ21A PE=2 SV=1	Uncharacterized protein OS=Hordeum vulgare var. distichum PE=4 SV=1
seed_color1	lg7	7	MLOC_56159.10	GO:0003676; nucleic acid binding; Molecular Function|GO:0008270; zinc ion binding; Molecular Function	IPR000504; RNA recognition motif domain|IPR001878; Zinc finger, CCHC-type	Os06g0187900; K12896 splicing factor, arginine/serine-rich 7	Serine/arginine-rich splicing factor RSZ21A OS=Oryza sativa subsp. japonica GN=RSZ21A PE=2 SV=1	Uncharacterized protein OS=Hordeum vulgare var. distichum PE=4 SV=1
seed_color1	lg7	7	MLOC_56159.3	GO:0003676; nucleic acid binding; Molecular Function|GO:0008270; zinc ion binding; Molecular Function	IPR000504; RNA recognition motif domain|IPR001878; Zinc finger, CCHC-type	Os06g0187900; K12896 splicing factor, arginine/serine-rich 7	Serine/arginine-rich splicing factor RSZ21A OS=Oryza sativa subsp. japonica GN=RSZ21A PE=2 SV=1	Uncharacterized protein OS=Hordeum vulgare var. distichum PE=4 SV=1
seed_color1	lg7	7	MLOC_56159.6	GO:0003676; nucleic acid binding; Molecular Function|GO:0008270; zinc ion binding; Molecular Function	IPR000504; RNA recognition motif domain|IPR001878; Zinc finger, CCHC-type	Os06g0187900; K12896 splicing factor, arginine/serine-rich 7	Serine/arginine-rich splicing factor RSZ21A OS=Oryza sativa subsp. japonica GN=RSZ21A PE=2 SV=1	Uncharacterized protein OS=Hordeum vulgare var. distichum PE=4 SV=1
seed_color1	lg7	7	MLOC_39064.2	--	IPR027799; Replication termination factor 2, RING-finger	--	Protein RTF2 homolog OS=Rattus norvegicus GN=Rtfdc1 PE=2 SV=1	Uncharacterized protein OS=Hordeum vulgare var. distichum PE=4 SV=1
seed_color1	lg7	7	MLOC_39064.1	--	IPR027799; Replication termination factor 2, RING-finger	--	Protein RTF2 homolog OS=Rattus norvegicus GN=Rtfdc1 PE=2 SV=1	Uncharacterized protein OS=Hordeum vulgare var. distichum PE=4 SV=1
seed_color1	lg7	7	MLOC_76756.1	--	IPR001763; Rhodanese-like domain	E3 ubiquitin-protein ligase RNF133-like; K15692 E3 ubiquitin-protein ligase RNF13 [EC:6.3.2.19]	Thiosulfate sulfurtransferase 18 OS=Arabidopsis thaliana GN=STR18 PE=1 SV=1	Uncharacterized protein OS=Hordeum vulgare var. distichum PE=4 SV=1
seed_color1	lg7	7	MLOC_61316.1	GO:0008152; metabolic process; Biological Process|GO:0016491; oxidoreductase activity; Molecular Function	IPR002198; Short-chain dehydrogenase/reductase SDR|IPR002347; Glucose/ribitol dehydrogenase	uncharacterized LOC100277126; K00059 3-oxoacyl-[acyl-carrier protein] reductase [EC:1.1.1.100]	Short-chain type dehydrogenase/reductase OS=Picea abies PE=2 SV=1	Predicted protein OS=Hordeum vulgare var. distichum PE=2 SV=1
seed_color1	lg7	7	MLOC_57064.9	GO:0004672; protein kinase activity; Molecular Function|GO:0005524; ATP binding; Molecular Function|GO:0006468; protein phosphorylation; Biological Process|GO:0048544; recognition of pollen; Biological Process	IPR000719; Protein kinase domain|IPR000858; S-locus glycoprotein|IPR001245; Serine-threonine/tyrosine-protein kinase catalytic domain|IPR001480; Bulb-type lectin domain|IPR003609; Apple-like|IPR013227; PAN-2 domain	SORBIDRAFT_01g017410, Sb01g017410; hypothetical protein; K04733 interleukin-1 receptor-associated kinase 4 [EC:2.7.11.1]	Receptor-like serine/threonine-protein kinase SD1-8 OS=Arabidopsis thaliana GN=SD18 PE=1 SV=1	Uncharacterized protein OS=Hordeum vulgare var. distichum PE=4 SV=1
seed_color1	lg7	7	MLOC_57064.2	GO:0004672; protein kinase activity; Molecular Function|GO:0004713; protein tyrosine kinase activity; Molecular Function|GO:0005524; ATP binding; Molecular Function|GO:0006468; protein phosphorylation; Biological Process	IPR000719; Protein kinase domain|IPR001245; Serine-threonine/tyrosine-protein kinase catalytic domain|IPR002290; Serine/threonine- / dual specificity protein kinase, catalytic domain|IPR020635; Tyrosine-protein kinase, catalytic domain	G-type lectin S-receptor-like serine/threonine-protein kinase B120-like; K04733 interleukin-1 receptor-associated kinase 4 [EC:2.7.11.1]	Cysteine-rich receptor-like protein kinase 10 OS=Arabidopsis thaliana GN=CRK10 PE=1 SV=3	Uncharacterized protein OS=Hordeum vulgare var. distichum PE=3 SV=1
seed_color1	lg7	7	MLOC_57064.7	GO:0004672; protein kinase activity; Molecular Function|GO:0005524; ATP binding; Molecular Function|GO:0006468; protein phosphorylation; Biological Process|GO:0048544; recognition of pollen; Biological Process	IPR000719; Protein kinase domain|IPR000858; S-locus glycoprotein|IPR001245; Serine-threonine/tyrosine-protein kinase catalytic domain|IPR001480; Bulb-type lectin domain|IPR003609; Apple-like|IPR013227; PAN-2 domain	SORBIDRAFT_01g017410, Sb01g017410; hypothetical protein; K04733 interleukin-1 receptor-associated kinase 4 [EC:2.7.11.1]	Receptor-like serine/threonine-protein kinase SD1-8 OS=Arabidopsis thaliana GN=SD18 PE=1 SV=1	Uncharacterized protein OS=Hordeum vulgare var. distichum PE=4 SV=1
seed_color1	lg7	7	MLOC_57064.1	GO:0004672; protein kinase activity; Molecular Function|GO:0004713; protein tyrosine kinase activity; Molecular Function|GO:0005524; ATP binding; Molecular Function|GO:0006468; protein phosphorylation; Biological Process|GO:0048544; recognition of pollen; Biological Process	IPR000719; Protein kinase domain|IPR000858; S-locus glycoprotein|IPR001480; Bulb-type lectin domain|IPR002290; Serine/threonine- / dual specificity protein kinase, catalytic domain|IPR003609; Apple-like|IPR013227; PAN-2 domain|IPR020635; Tyrosine-protein kinase, catalytic domain	SORBIDRAFT_01g017410, Sb01g017410; hypothetical protein; K04733 interleukin-1 receptor-associated kinase 4 [EC:2.7.11.1]	Receptor-like serine/threonine-protein kinase SD1-8 OS=Arabidopsis thaliana GN=SD18 PE=1 SV=1	Serine/threonine-protein kinase OS=Hordeum vulgare var. distichum PE=3 SV=1
seed_color1	lg7	7	MLOC_57064.10	GO:0004672; protein kinase activity; Molecular Function|GO:0004713; protein tyrosine kinase activity; Molecular Function|GO:0005524; ATP binding; Molecular Function|GO:0006468; protein phosphorylation; Biological Process|GO:0048544; recognition of pollen; Biological Process	IPR000719; Protein kinase domain|IPR000858; S-locus glycoprotein|IPR001245; Serine-threonine/tyrosine-protein kinase catalytic domain|IPR001480; Bulb-type lectin domain|IPR002290; Serine/threonine- / dual specificity protein kinase, catalytic domain|IPR003609; Apple-like|IPR013227; PAN-2 domain|IPR020635; Tyrosine-protein kinase, catalytic domain	SORBIDRAFT_01g017410, Sb01g017410; hypothetical protein; K04733 interleukin-1 receptor-associated kinase 4 [EC:2.7.11.1]	Putative G-type lectin S-receptor-like serine/threonine-protein kinase At1g61610 OS=Arabidopsis thaliana GN=At1g61610 PE=3 SV=1	Serine/threonine-protein kinase OS=Hordeum vulgare var. distichum PE=3 SV=1
seed_color1	lg7	7	MLOC_57064.5	GO:0004672; protein kinase activity; Molecular Function|GO:0005524; ATP binding; Molecular Function|GO:0006468; protein phosphorylation; Biological Process|GO:0048544; recognition of pollen; Biological Process	IPR000719; Protein kinase domain|IPR000858; S-locus glycoprotein|IPR001245; Serine-threonine/tyrosine-protein kinase catalytic domain|IPR001480; Bulb-type lectin domain|IPR003609; Apple-like|IPR013227; PAN-2 domain	SORBIDRAFT_01g017410, Sb01g017410; hypothetical protein; K04733 interleukin-1 receptor-associated kinase 4 [EC:2.7.11.1]	Receptor-like serine/threonine-protein kinase SD1-8 OS=Arabidopsis thaliana GN=SD18 PE=1 SV=1	Uncharacterized protein OS=Hordeum vulgare var. distichum PE=4 SV=1
seed_color1	lg7	7	MLOC_57064.3	GO:0048544; recognition of pollen; Biological Process	IPR000858; S-locus glycoprotein|IPR001480; Bulb-type lectin domain|IPR003609; Apple-like|IPR013227; PAN-2 domain	SORBIDRAFT_01g017410, Sb01g017410; hypothetical protein; K04733 interleukin-1 receptor-associated kinase 4 [EC:2.7.11.1]	Receptor-like serine/threonine-protein kinase SD1-8 OS=Arabidopsis thaliana GN=SD18 PE=1 SV=1	Uncharacterized protein OS=Hordeum vulgare var. distichum PE=4 SV=1
seed_color1	lg7	7	MLOC_57064.12	GO:0004672; protein kinase activity; Molecular Function|GO:0005524; ATP binding; Molecular Function|GO:0006468; protein phosphorylation; Biological Process	IPR000719; Protein kinase domain|IPR001245; Serine-threonine/tyrosine-protein kinase catalytic domain	G-type lectin S-receptor-like serine/threonine-protein kinase B120-like; K04733 interleukin-1 receptor-associated kinase 4 [EC:2.7.11.1]	Cysteine-rich receptor-like protein kinase 10 OS=Arabidopsis thaliana GN=CRK10 PE=1 SV=3	Uncharacterized protein OS=Hordeum vulgare var. distichum PE=4 SV=1
seed_color1	lg7	7	MLOC_57064.8	GO:0004672; protein kinase activity; Molecular Function|GO:0004713; protein tyrosine kinase activity; Molecular Function|GO:0005524; ATP binding; Molecular Function|GO:0006468; protein phosphorylation; Biological Process	IPR000719; Protein kinase domain|IPR001245; Serine-threonine/tyrosine-protein kinase catalytic domain|IPR002290; Serine/threonine- / dual specificity protein kinase, catalytic domain|IPR020635; Tyrosine-protein kinase, catalytic domain	G-type lectin S-receptor-like serine/threonine-protein kinase B120-like; K04733 interleukin-1 receptor-associated kinase 4 [EC:2.7.11.1]	Cysteine-rich receptor-like protein kinase 10 OS=Arabidopsis thaliana GN=CRK10 PE=1 SV=3	Uncharacterized protein OS=Hordeum vulgare var. distichum PE=3 SV=1
seed_color1	lg7	7	MLOC_57064.11	--	--	--	--	Uncharacterized protein OS=Hordeum vulgare var. distichum PE=4 SV=1
seed_color1	lg7	7	MLOC_57064.6	GO:0004672; protein kinase activity; Molecular Function|GO:0005524; ATP binding; Molecular Function|GO:0006468; protein phosphorylation; Biological Process|GO:0048544; recognition of pollen; Biological Process	IPR000719; Protein kinase domain|IPR000858; S-locus glycoprotein|IPR001245; Serine-threonine/tyrosine-protein kinase catalytic domain|IPR001480; Bulb-type lectin domain|IPR003609; Apple-like|IPR013227; PAN-2 domain	SORBIDRAFT_01g017410, Sb01g017410; hypothetical protein; K04733 interleukin-1 receptor-associated kinase 4 [EC:2.7.11.1]	Receptor-like serine/threonine-protein kinase SD1-8 OS=Arabidopsis thaliana GN=SD18 PE=1 SV=1	Uncharacterized protein OS=Hordeum vulgare var. distichum PE=4 SV=1
seed_color1	lg7	7	MLOC_57064.4	GO:0004672; protein kinase activity; Molecular Function|GO:0004713; protein tyrosine kinase activity; Molecular Function|GO:0005524; ATP binding; Molecular Function|GO:0006468; protein phosphorylation; Biological Process|GO:0048544; recognition of pollen; Biological Process	IPR000719; Protein kinase domain|IPR000858; S-locus glycoprotein|IPR001245; Serine-threonine/tyrosine-protein kinase catalytic domain|IPR001480; Bulb-type lectin domain|IPR002290; Serine/threonine- / dual specificity protein kinase, catalytic domain|IPR003609; Apple-like|IPR013227; PAN-2 domain|IPR020635; Tyrosine-protein kinase, catalytic domain	SORBIDRAFT_01g017410, Sb01g017410; hypothetical protein; K04733 interleukin-1 receptor-associated kinase 4 [EC:2.7.11.1]	Putative G-type lectin S-receptor-like serine/threonine-protein kinase At1g61610 OS=Arabidopsis thaliana GN=At1g61610 PE=3 SV=1	Serine/threonine-protein kinase OS=Hordeum vulgare var. distichum PE=3 SV=1
seed_color1	lg7	7	MLOC_56157.3	GO:0005216; ion channel activity; Molecular Function|GO:0006811; ion transport; Biological Process|GO:0016020; membrane; Cellular Component|GO:0055085; transmembrane transport; Biological Process	IPR000595; Cyclic nucleotide-binding domain|IPR005821; Ion transport domain	probable cyclic nucleotide-gated ion channel 17-like; K05391 cyclic nucleotide gated channel, other eukaryote	Probable cyclic nucleotide-gated ion channel 17 OS=Arabidopsis thaliana GN=CNGC17 PE=2 SV=1	Uncharacterized protein OS=Hordeum vulgare var. distichum PE=4 SV=1
seed_color1	lg7	7	MLOC_56157.2	GO:0005515; protein binding; Molecular Function	IPR000048; IQ motif, EF-hand binding site|IPR000595; Cyclic nucleotide-binding domain	probable cyclic nucleotide-gated ion channel 17-like; K05391 cyclic nucleotide gated channel, other eukaryote	Probable cyclic nucleotide-gated ion channel 17 OS=Arabidopsis thaliana GN=CNGC17 PE=2 SV=1	Uncharacterized protein OS=Hordeum vulgare var. distichum PE=4 SV=1
seed_color1	lg7	7	MLOC_56157.1	GO:0005216; ion channel activity; Molecular Function|GO:0006811; ion transport; Biological Process|GO:0016020; membrane; Cellular Component|GO:0055085; transmembrane transport; Biological Process	IPR005821; Ion transport domain	probable cyclic nucleotide-gated ion channel 17-like; K05391 cyclic nucleotide gated channel, other eukaryote	Probable cyclic nucleotide-gated ion channel 17 OS=Arabidopsis thaliana GN=CNGC17 PE=2 SV=1	Uncharacterized protein OS=Hordeum vulgare var. distichum PE=4 SV=1
seed_color1	lg7	7	MLOC_34437.1	GO:0005515; protein binding; Molecular Function|GO:0008270; zinc ion binding; Molecular Function	IPR001841; Zinc finger, RING-type	E3 ubiquitin-protein ligase EL5-like; K16286 E3 ubiquitin-protein ligase EL5 [EC:6.3.2.19]	Putative RING-H2 finger protein ATL49 OS=Arabidopsis thaliana GN=ATL49 PE=3 SV=1	Uncharacterized protein OS=Hordeum vulgare var. distichum PE=4 SV=1
seed_color1	lg7	7	MLOC_75365.1	--	--	--	--	Uncharacterized protein OS=Hordeum vulgare var. distichum PE=4 SV=1
seed_color1	lg7	7	MLOC_44331.1	GO:0004672; protein kinase activity; Molecular Function|GO:0004713; protein tyrosine kinase activity; Molecular Function|GO:0005515; protein binding; Molecular Function|GO:0005524; ATP binding; Molecular Function|GO:0006468; protein phosphorylation; Biological Process	IPR000719; Protein kinase domain|IPR001611; Leucine-rich repeat|IPR002290; Serine/threonine- / dual specificity protein kinase, catalytic domain|IPR003591; Leucine-rich repeat, typical subtype|IPR020635; Tyrosine-protein kinase, catalytic domain|IPR025875; Leucine rich repeat 4	probable LRR receptor-like serine/threonine-protein kinase At3g47570-like; K13420 LRR receptor-like serine/threonine-protein kinase FLS2 [EC:2.7.11.1]	Putative leucine-rich repeat receptor-like serine/threonine-protein kinase At2g24130 OS=Arabidopsis thaliana GN=At2g24130 PE=3 SV=1	Uncharacterized protein OS=Hordeum vulgare var. distichum PE=3 SV=1
seed_color1	lg7	7	MLOC_58719.1	--	--	HAUS augmin-like complex subunit 3-like; K16586 HAUS augmin-like complex subunit 3	AUGMIN subunit 3 OS=Arabidopsis thaliana GN=AUG3 PE=1 SV=1	Uncharacterized protein OS=Hordeum vulgare var. distichum PE=4 SV=1
seed_color1	lg7	7	MLOC_36656.1	--	--	uncharacterized LOC102718711; K17412 small subunit ribosomal protein S34, mitochondrial	--	Uncharacterized protein OS=Hordeum vulgare var. distichum PE=4 SV=1
seed_color1	lg7	7	EPlHVUG00000001665	NONE
seed_color1	lg7	7	MLOC_61346.3	GO:0003677; DNA binding; Molecular Function|GO:0005515; protein binding; Molecular Function|GO:0005524; ATP binding; Molecular Function|GO:0008270; zinc ion binding; Molecular Function	IPR000330; SNF2-related|IPR000953; Chromo domain/shadow|IPR001965; Zinc finger, PHD-type|IPR014001; Helicase, superfamily 1/2, ATP-binding domain|IPR019787; Zinc finger, PHD-finger|IPR023780; Chromo domain	CHD3-type chromatin-remodeling factor PICKLE-like; K11643 chromodomain-helicase-DNA-binding protein 4 [EC:3.6.4.12]	CHD3-type chromatin-remodeling factor PICKLE OS=Arabidopsis thaliana GN=PKL PE=1 SV=1	Uncharacterized protein OS=Hordeum vulgare var. distichum PE=4 SV=1
seed_color1	lg7	7	MLOC_61346.1	GO:0003676; nucleic acid binding; Molecular Function|GO:0003677; DNA binding; Molecular Function|GO:0004386; helicase activity; Molecular Function|GO:0005515; protein binding; Molecular Function|GO:0005524; ATP binding; Molecular Function|GO:0008270; zinc ion binding; Molecular Function	IPR000330; SNF2-related|IPR000953; Chromo domain/shadow|IPR001650; Helicase, C-terminal|IPR001965; Zinc finger, PHD-type|IPR014001; Helicase, superfamily 1/2, ATP-binding domain|IPR019787; Zinc finger, PHD-finger|IPR023780; Chromo domain	CHD3-type chromatin-remodeling factor PICKLE-like; K11643 chromodomain-helicase-DNA-binding protein 4 [EC:3.6.4.12]	CHD3-type chromatin-remodeling factor PICKLE OS=Arabidopsis thaliana GN=PKL PE=1 SV=1	Uncharacterized protein OS=Hordeum vulgare var. distichum PE=4 SV=1
seed_color1	lg7	7	MLOC_61346.2	GO:0003676; nucleic acid binding; Molecular Function|GO:0003677; DNA binding; Molecular Function|GO:0004386; helicase activity; Molecular Function|GO:0005515; protein binding; Molecular Function|GO:0005524; ATP binding; Molecular Function|GO:0008270; zinc ion binding; Molecular Function	IPR000330; SNF2-related|IPR000953; Chromo domain/shadow|IPR001650; Helicase, C-terminal|IPR001965; Zinc finger, PHD-type|IPR014001; Helicase, superfamily 1/2, ATP-binding domain|IPR019787; Zinc finger, PHD-finger|IPR023780; Chromo domain	CHD3-type chromatin-remodeling factor PICKLE-like; K11643 chromodomain-helicase-DNA-binding protein 4 [EC:3.6.4.12]	CHD3-type chromatin-remodeling factor PICKLE OS=Arabidopsis thaliana GN=PKL PE=1 SV=1	Uncharacterized protein OS=Hordeum vulgare var. distichum PE=4 SV=1
seed_color1	lg7	7	MLOC_9943.3	GO:0003682; chromatin binding; Molecular Function	IPR001005; SANT/Myb domain|IPR017930; Myb domain	uncharacterized LOC100830298; K11111 telomeric repeat-binding factor 2	Telomeric repeat-binding factor 1 OS=Mus musculus GN=Terf1 PE=1 SV=1	Uncharacterized protein OS=Hordeum vulgare var. distichum PE=4 SV=1
seed_color1	lg7	7	MLOC_9943.4	--	--	uncharacterized LOC100830298; K11111 telomeric repeat-binding factor 2	--	Uncharacterized protein OS=Hordeum vulgare var. distichum PE=4 SV=1
seed_color1	lg7	7	MLOC_9943.2	--	--	uncharacterized LOC100830298; K11111 telomeric repeat-binding factor 2	--	Uncharacterized protein OS=Hordeum vulgare var. distichum PE=4 SV=1
seed_color1	lg7	7	MLOC_9943.1	GO:0003682; chromatin binding; Molecular Function	IPR001005; SANT/Myb domain|IPR017930; Myb domain	uncharacterized LOC100830298; K11111 telomeric repeat-binding factor 2	Telomeric repeat-binding factor 1 OS=Mus musculus GN=Terf1 PE=1 SV=1	Uncharacterized protein OS=Hordeum vulgare var. distichum PE=4 SV=1
seed_color1	lg7	7	MLOC_61880.2	GO:0000156; phosphorelay response regulator activity; Molecular Function|GO:0000160; phosphorelay signal transduction system; Biological Process|GO:0003682; chromatin binding; Molecular Function|GO:0006355; regulation of transcription, DNA-dependent; Biological Process	IPR001005; SANT/Myb domain|IPR001789; Signal transduction response regulator, receiver domain|IPR017930; Myb domain	two-component response regulator ARR12-like; K14491 two-component response regulator ARR-B family	Two-component response regulator ORR22 OS=Oryza sativa subsp. japonica GN=RR22 PE=2 SV=1	Uncharacterized protein OS=Hordeum vulgare var. distichum PE=4 SV=1
seed_color1	lg7	7	MLOC_61880.1	GO:0000156; phosphorelay response regulator activity; Molecular Function|GO:0000160; phosphorelay signal transduction system; Biological Process|GO:0003682; chromatin binding; Molecular Function|GO:0006355; regulation of transcription, DNA-dependent; Biological Process	IPR001005; SANT/Myb domain|IPR001789; Signal transduction response regulator, receiver domain|IPR017930; Myb domain	two-component response regulator ARR12-like; K14491 two-component response regulator ARR-B family	Two-component response regulator ORR22 OS=Oryza sativa subsp. japonica GN=RR22 PE=2 SV=1	Uncharacterized protein OS=Hordeum vulgare var. distichum PE=4 SV=1
seed_color1	lg7	7	MLOC_56342.1	GO:0003677; DNA binding; Molecular Function|GO:0005524; ATP binding; Molecular Function|GO:0005634; nucleus; Cellular Component|GO:0006355; regulation of transcription, DNA-dependent; Biological Process|GO:0008270; zinc ion binding; Molecular Function|GO:0016818; hydrolase activity, acting on acid anhydrides, in phosphorus-containing anhydrides; Molecular Function	IPR009462; Domain of unknown function DUF1086|IPR012957; CHD, C-terminal 2	CHD3-type chromatin-remodeling factor PICKLE-like; K11643 chromodomain-helicase-DNA-binding protein 4 [EC:3.6.4.12]	CHD3-type chromatin-remodeling factor PICKLE OS=Arabidopsis thaliana GN=PKL PE=1 SV=1	Uncharacterized protein OS=Hordeum vulgare var. distichum PE=4 SV=1
seed_color1	lg7	7	MLOC_56342.2	GO:0003677; DNA binding; Molecular Function|GO:0005524; ATP binding; Molecular Function|GO:0005634; nucleus; Cellular Component|GO:0006355; regulation of transcription, DNA-dependent; Biological Process|GO:0008270; zinc ion binding; Molecular Function|GO:0016818; hydrolase activity, acting on acid anhydrides, in phosphorus-containing anhydrides; Molecular Function	IPR009462; Domain of unknown function DUF1086|IPR012957; CHD, C-terminal 2	CHD3-type chromatin-remodeling factor PICKLE-like; K11643 chromodomain-helicase-DNA-binding protein 4 [EC:3.6.4.12]	CHD3-type chromatin-remodeling factor PICKLE OS=Arabidopsis thaliana GN=PKL PE=1 SV=1	Uncharacterized protein OS=Hordeum vulgare var. distichum PE=4 SV=1
seed_color1	lg7	7	MLOC_58272.1	GO:0003677; DNA binding; Molecular Function|GO:0006355; regulation of transcription, DNA-dependent; Biological Process	IPR003441; NAC domain	uncharacterized protein LOC101312606; K13126 polyadenylate-binding protein	NAC domain-containing protein 100 OS=Arabidopsis thaliana GN=NAC100 PE=2 SV=1	Uncharacterized protein OS=Hordeum vulgare var. distichum PE=4 SV=1
seed_color1	lg7	7	MLOC_77542.3	--	IPR002885; Pentatricopeptide repeat	AMTR_s00106p00044940; hypothetical protein; K17964 leucine-rich PPR motif-containing protein, mitochondrial	Putative pentatricopeptide repeat-containing protein At1g13800 OS=Arabidopsis thaliana GN=At1g13800 PE=3 SV=1	Uncharacterized protein OS=Hordeum vulgare var. distichum PE=4 SV=1
seed_color1	lg7	7	MLOC_77542.4	--	IPR002885; Pentatricopeptide repeat	AMTR_s00106p00044940; hypothetical protein; K17964 leucine-rich PPR motif-containing protein, mitochondrial	Putative pentatricopeptide repeat-containing protein At1g13800 OS=Arabidopsis thaliana GN=At1g13800 PE=3 SV=1	Uncharacterized protein OS=Hordeum vulgare var. distichum PE=4 SV=1
seed_color1	lg7	7	MLOC_77542.5	--	IPR002885; Pentatricopeptide repeat	AMTR_s00106p00044940; hypothetical protein; K17964 leucine-rich PPR motif-containing protein, mitochondrial	Putative pentatricopeptide repeat-containing protein At1g13800 OS=Arabidopsis thaliana GN=At1g13800 PE=3 SV=1	Uncharacterized protein OS=Hordeum vulgare var. distichum PE=4 SV=1
seed_color1	lg7	7	MLOC_77542.2	--	IPR002885; Pentatricopeptide repeat	AMTR_s00106p00044940; hypothetical protein; K17964 leucine-rich PPR motif-containing protein, mitochondrial	Putative pentatricopeptide repeat-containing protein At1g13800 OS=Arabidopsis thaliana GN=At1g13800 PE=3 SV=1	Uncharacterized protein OS=Hordeum vulgare var. distichum PE=4 SV=1
seed_color1	lg7	7	MLOC_77542.1	--	IPR002885; Pentatricopeptide repeat	AMTR_s00106p00044940; hypothetical protein; K17964 leucine-rich PPR motif-containing protein, mitochondrial	Putative pentatricopeptide repeat-containing protein At1g13800 OS=Arabidopsis thaliana GN=At1g13800 PE=3 SV=1	Uncharacterized protein OS=Hordeum vulgare var. distichum PE=4 SV=1
seed_color1	lg7	7	MLOC_1061.5	--	IPR026960; Reverse transcriptase zinc-binding domain	--	--	Uncharacterized protein OS=Hordeum vulgare var. distichum PE=4 SV=1
seed_color1	lg7	7	MLOC_1061.1	--	--	--	--	Uncharacterized protein OS=Hordeum vulgare var. distichum PE=4 SV=1
seed_color1	lg7	7	MLOC_1061.2	--	--	--	--	Uncharacterized protein OS=Hordeum vulgare var. distichum PE=4 SV=1
seed_color1	lg7	7	MLOC_1061.4	--	--	--	--	Uncharacterized protein OS=Hordeum vulgare var. distichum PE=4 SV=1
seed_color1	lg7	7	MLOC_1061.3	--	--	--	--	Uncharacterized protein OS=Hordeum vulgare var. distichum PE=4 SV=1
seed_color1	lg7	7	MLOC_10603.1	--	IPR004324; Biopterin transport-related protein BT1	--	Probable folate-biopterin transporter 2 OS=Arabidopsis thaliana GN=At5g25050 PE=2 SV=1	Uncharacterized protein OS=Hordeum vulgare var. distichum PE=4 SV=1
seed_color1	lg7	7	MLOC_10603.2	--	IPR004324; Biopterin transport-related protein BT1	--	Probable folate-biopterin transporter 2 OS=Arabidopsis thaliana GN=At5g25050 PE=2 SV=1	Uncharacterized protein OS=Hordeum vulgare var. distichum PE=4 SV=1
seed_color1	lg7	7	MLOC_4840.1	--	IPR001229; Mannose-binding lectin	cysteine-rich receptor-like protein kinase 26-like; K04733 interleukin-1 receptor-associated kinase 4 [EC:2.7.11.1]	Horcolin OS=Hordeum vulgare PE=3 SV=1	High light protein OS=Hordeum vulgare GN=HL2 PE=4 SV=1
seed_color1	lg7	7	MLOC_4840.2	--	IPR001229; Mannose-binding lectin	--	Mannose/glucose-specific lectin (Fragment) OS=Parkia platycephala PE=1 SV=1	Uncharacterized protein OS=Hordeum vulgare var. distichum PE=4 SV=1
